# Supplementary material for: THZ1 targeting CDK7 suppresses c-KIT transcriptional activity in gastrointestinal stromal tumours
Source: Cell Commun Signal. 2022 Sep 8;20:138. doi: 10.1186/s12964-022-00928-x (PMC9454178; doi:10.1186/s12964-022-00928-x)
Supplement: Supplementary file 3 — Additional file 2. The different expression gene set of GIST-T1 cells after THZ1 treatment by RNA-sequencing analysis. [file 12964_2022_928_MOESM3_ESM.xlsx]

## Sheet: Table S1.xlsx
Corresponding author Kuntang Shen, Department of General Surgery, Zhongshan Hospital, Fudan University School of Medicine, #180 Fenglin Road, Shanghai 200032, China. E-mail: shen.kuntang@zs-hospital.sh.cn. Xiaodong Gao, Department of General Surgery, Zhongshan Hospital, Fudan University School of Medicine, #180 Fenglin Road, Shanghai 200032, China. E-mail: gao.xiaodong1@zs-hospital.sh.cn.
gene_id	symbol	description	GIST-T1-THZ1_readcount	GIST-T1-DMSO_readcount	log2FoldChange	pvalue	padj	go_id	ontology	term	kegg_id	pathway_id	pathway_name
ENSG00000143867	OSR1	odd-skipped related transciption factor 1	1437.42	5152.58	-1.8411	0	0	GO:0045944;GO:0003676;GO:0005634;GO:0046872;GO:0000977;GO:0000122;GO:0000981;GO:0045944;GO:0010628;GO:0007507;GO:0030154;GO:0048863;GO:0043066;GO:0030501;GO:0000122;GO:0005515;GO:0005829;GO:0060021;GO:0030857;GO:0035115;GO:0035116;GO:0042733;GO:0072498;GO:0001823;GO:0050679;GO:0042474;GO:0072162;GO:0019901;GO:0005634;GO:0004674;GO:0001657;GO:0018107;GO:0060272;GO:0001655;GO:0042476;GO:0072075;GO:…	BP;MF;CC;MF;MF;BP;MF;BP;BP;BP;BP;BP;BP;BP;BP;MF;CC;BP;BP;BP;BP;BP;BP;BP;BP;BP;BP;MF;CC;MF;BP;BP;BP;BP;BP;BP;BP;BP;BP;BP;BP;BP;BP;BP;CC;BP;BP;BP;BP;BP;BP;BP;BP;BP;BP;BP;BP;BP;BP;BP;BP;BP;BP;BP;BP;BP;BP;BP;BP;BP;BP;BP;BP;BP;BP;BP;BP;BP;BP;BP;BP;BP;BP;BP;BP;BP;BP;BP;BP;BP;BP;BP;BP;BP;BP;BP;BP;BP;BP;BP;BP;BP;BP;BP;BP;BP;BP;BP;BP;CC;CC	positive regulation of transcription by RNA polymerase II;nucleic acid binding;nucleus;metal ion binding;RNA polymerase II regulatory region sequence-specific DNA binding;negative regulation of transcription by RNA polymerase II;DNA-binding transcription factor activity, RNA polymerase II-specific;positive regulation of transcription by RNA polymerase II;positive regulation of gene expression;hea…
ENSG00000087087	SRRT	serrate, RNA effector molecule	9015.44	2489.6	1.8582	0	0	GO:0003676;GO:0003723;GO:0005634;GO:0005737;GO:0005737;GO:0005654;GO:0003677;GO:0005515;GO:0006355;GO:0005654;GO:0005654;GO:0031047;GO:0005654;GO:0008283;GO:0032991;GO:0042795;GO:0097150;GO:0000398;GO:0031053;GO:0046685;GO:0003676;GO:0003723;GO:0005634;GO:0005737;GO:0005737;GO:0005654;GO:0003677;GO:0005515;GO:0006355;GO:0005654;GO:0005654;GO:0031047;GO:0005654;GO:0008283;GO:0032991;GO:0042795;GO:…	MF;MF;CC;CC;CC;CC;MF;MF;BP;CC;CC;BP;CC;BP;CC;BP;BP;BP;BP;BP;MF;MF;CC;CC;CC;CC;MF;MF;BP;CC;CC;BP;CC;BP;CC;BP;BP;BP;BP;BP;MF;MF;CC;CC;CC;CC;MF;MF;BP;CC;CC;BP;CC;BP;CC;BP;BP;BP;BP;BP;MF;MF;CC;CC;CC;CC;MF;MF;BP;CC;CC;BP;CC;BP;CC;BP;BP;BP;BP;BP;MF;BP;BP;BP;BP;BP;MF;CC	nucleic acid binding;RNA binding;nucleus;cytoplasm;cytoplasm;nucleoplasm;DNA binding;protein binding;regulation of transcription, DNA-templated;nucleoplasm;nucleoplasm;gene silencing by RNA;nucleoplasm;cell proliferation;protein-containing complex;snRNA transcription by RNA polymerase II;neuronal stem cell population maintenance;mRNA splicing, via spliceosome;primary miRNA processing;response to …
ENSG00000213694	S1PR3	sphingosine-1-phosphate receptor 3	2424.28	7066.87	-1.5444	0	0	GO:0016020;GO:0016021;GO:0004930;GO:0007186;GO:0005886;GO:0005886;GO:0005515;GO:0007165;GO:0038036;GO:0005886;GO:0003376;GO:0007186;GO:0004930;GO:0005887;GO:0006954;GO:0005178;GO:0009653;GO:0008289;GO:0007204;GO:0008284;GO:1903141;GO:0016020;GO:0016021;GO:0004930;GO:0007186;GO:0005886;GO:0005886;GO:0005515;GO:0007165;GO:0038036;GO:0005886;GO:0003376;GO:0007186;GO:0004930;GO:0005887;GO:0006954;GO:…	CC;CC;MF;BP;CC;CC;MF;BP;MF;CC;BP;BP;MF;CC;BP;MF;BP;MF;BP;BP;BP;CC;CC;MF;BP;CC;CC;MF;BP;MF;CC;BP;BP;MF;CC;BP;MF;BP;MF;BP;BP;BP;CC;CC;MF;BP;CC;CC;MF;BP;MF;CC;BP;BP;MF;CC;BP;MF;BP;MF;BP;BP;BP;BP;BP;BP;BP;BP;CC;CC;MF;BP;CC;CC;MF;BP;MF;CC;BP;BP;MF;CC;BP;MF;BP;MF;BP;BP;BP;BP;BP;BP;BP;BP;CC;CC	membrane;integral component of membrane;G protein-coupled receptor activity;G protein-coupled receptor signaling pathway;plasma membrane;plasma membrane;protein binding;signal transduction;sphingosine-1-phosphate receptor activity;plasma membrane;sphingosine-1-phosphate receptor signaling pathway;G protein-coupled receptor signaling pathway;G protein-coupled receptor activity;integral component o…	hsa:1903;hsa:1903	hsa04071;hsa04080	Sphingolipid signaling pathway ;Neuroactive ligand-receptor interaction
ENSG00000162231	NXF1	nuclear RNA export factor 1	6338.5	1634.44	1.9557	0	0	GO:0003676;GO:0003723;GO:0003723;GO:0051028;GO:0005634;GO:0005634;GO:0005737;GO:0005737;GO:0016607;GO:0016607;GO:0005654;GO:0005515;GO:0006406;GO:0006406;GO:0005654;GO:0005634;GO:0003723;GO:0005654;GO:0005829;GO:0016032;GO:0006406;GO:0006405;GO:0000346;GO:0016973;GO:0003676;GO:0003723;GO:0003723;GO:0051028;GO:0005634;GO:0005634;GO:0005737;GO:0005737;GO:0016607;GO:0016607;GO:0005654;GO:0005515;GO:…	MF;MF;MF;BP;CC;CC;CC;CC;CC;CC;CC;MF;BP;BP;CC;CC;MF;CC;CC;BP;BP;BP;CC;BP;MF;MF;MF;BP;CC;CC;CC;CC;CC;CC;CC;MF;BP;BP;CC;CC;MF;CC;CC;BP;BP;BP;CC;BP;MF;BP;BP;CC;CC;CC;BP;MF;MF;CC;CC;CC;BP;MF;MF;CC;CC;BP;MF;MF;CC;CC;CC;BP;CC;MF;MF;MF;BP;CC;CC;CC;CC;CC;CC;CC;MF;BP;BP;CC;CC;MF;CC;CC;BP;BP;BP;CC;BP	nucleic acid binding;RNA binding;RNA binding;mRNA transport;nucleus;nucleus;cytoplasm;cytoplasm;nuclear speck;nuclear speck;nucleoplasm;protein binding;mRNA export from nucleus;mRNA export from nucleus;nucleoplasm;nucleus;RNA binding;nucleoplasm;cytosol;viral process;mRNA export from nucleus;RNA export from nucleus;transcription export complex;poly(A)+ mRNA export from nucleus;nucleic acid bindin…	hsa:10482;hsa:10482;hsa:10482;hsa:10482;hsa:10482;hsa:10482	hsa03008;hsa03013;hsa03015;hsa05014;hsa05164;hsa05168	Ribosome biogenesis in eukaryotes ;RNA transport ;mRNA surveillance pathway ;Amyotrophic lateral sclerosis ;Influenza A ;Herpes simplex virus 1 infection
ENSG00000181222	POLR2A	RNA polymerase II subunit A	15970.1	5697.03	1.4876	0	0	GO:0003723;GO:0005634;GO:0005634;GO:0005634;GO:0005737;GO:0046872;GO:0016740;GO:0003677;GO:0003677;GO:0006366;GO:0005665;GO:0006351;GO:0005515;GO:0006355;GO:0003899;GO:0016779;GO:0003899;GO:0005654;GO:0006366;GO:0006366;GO:0008022;GO:0003677;GO:0006366;GO:0006368;GO:0006370;GO:0006367;GO:0042795;GO:0006353;GO:0000398;GO:0031625;GO:0003899;GO:0060964;GO:0006283;GO:0008543;GO:0016070;GO:0005665;GO:…	MF;CC;CC;CC;CC;MF;MF;MF;MF;BP;CC;BP;MF;BP;MF;MF;MF;CC;BP;BP;MF;MF;BP;BP;BP;BP;BP;BP;BP;MF;MF;BP;BP;BP;BP;CC;CC;MF;BP;CC;MF;BP	RNA binding;nucleus;nucleus;nucleus;cytoplasm;metal ion binding;transferase activity;DNA binding;DNA binding;transcription by RNA polymerase II;RNA polymerase II, core complex;transcription, DNA-templated;protein binding;regulation of transcription, DNA-templated;DNA-directed 5'-3' RNA polymerase activity;nucleotidyltransferase activity;DNA-directed 5'-3' RNA polymerase activity;nucleoplasm;trans…	hsa:5430;hsa:5430	hsa03020;hsa05016	RNA polymerase ;Huntington disease
ENSG00000168621	GDNF	glial cell derived neurotrophic factor	299.3	1955.42	-2.7067	3.5459e-288	2.2051e-284	GO:0045944;GO:0005622;GO:0008083;GO:0010469;GO:0042803;GO:0005515;GO:0005576;GO:0005576;GO:0005576;GO:0007399;GO:0043524;GO:0007165;GO:0005102;GO:0043066;GO:0007411;GO:0005088;GO:0000165;GO:0051584;GO:0010468;GO:0001656;GO:0031175;GO:0008284;GO:0090190;GO:0001658;GO:0048485;GO:0045597;GO:0071679;GO:2001260;GO:0032770;GO:0060688;GO:0008344;GO:0072107;GO:1902379;GO:0001755;GO:0021516;GO:0021784;GO:…	BP;CC;MF;BP;MF;MF;CC;CC;CC;BP;BP;BP;MF;BP;BP;MF;BP;BP;BP;BP;BP;BP;BP;BP;BP;BP;BP;BP;BP;BP;BP;BP;MF;BP;BP;BP;BP;BP;BP;BP;BP;BP;BP;BP;BP;BP;CC;MF;BP;MF;MF;CC;CC;CC;BP;BP;BP;MF;BP;BP;MF;BP;BP;BP;BP;BP;BP;BP;BP;BP;BP;BP;BP;BP;BP;BP;BP;MF;BP;BP;BP;BP;BP;BP;BP;BP;BP;BP;BP;BP;BP;CC;MF;BP;MF;MF;CC;CC;CC;BP;BP;BP;MF;BP;BP;MF;BP;BP;BP;BP;BP;BP;BP;BP;BP;BP;BP;BP;BP;BP;BP;BP;MF;BP;BP;BP;BP;BP;BP;BP;BP;BP;BP;…	positive regulation of transcription by RNA polymerase II;intracellular;growth factor activity;regulation of signaling receptor activity;protein homodimerization activity;protein binding;extracellular region;extracellular region;extracellular region;nervous system development;negative regulation of neuron apoptotic process;signal transduction;signaling receptor binding;negative regulation of apop…	hsa:2668	hsa04020	Calcium signaling pathway
ENSG00000176994	SMCR8	Smith-Magenis syndrome chromosome region, candidate 8	330.52	2162.33	-2.7054	2.9022e-281	1.547e-277	GO:0005634;GO:0005737;GO:0005737;GO:0005654;GO:0005515;GO:0006914;GO:0005085;GO:0019901;GO:0017112;GO:0010506;GO:1903432;GO:1990316;GO:0032045;GO:0006469;GO:0004860;GO:0010506;GO:0010629;GO:0016242;GO:0032008;GO:1901098;GO:1902902;GO:0000785	CC;CC;CC;CC;MF;BP;MF;MF;MF;BP;BP;CC;CC;BP;MF;BP;BP;BP;BP;BP;BP;CC	nucleus;cytoplasm;cytoplasm;nucleoplasm;protein binding;autophagy;guanyl-nucleotide exchange factor activity;protein kinase binding;Rab guanyl-nucleotide exchange factor activity;regulation of autophagy;regulation of TORC1 signaling;Atg1/ULK1 kinase complex;guanyl-nucleotide exchange factor complex;negative regulation of protein kinase activity;protein kinase inhibitor activity;regulation of auto…	hsa:140775;hsa:140775;hsa:140775	hsa04140;hsa05014;hsa05022	Autophagy - animal ;Amyotrophic lateral sclerosis ;Pathways of neurodegeneration - multiple diseases
ENSG00000123908	AGO2	argonaute 2, RISC catalytic component	4388.67	10609	-1.2738	2.2113e-273	1.0314e-269	GO:0045766;GO:0070062;GO:0000993;GO:0045944;GO:0005737;GO:0005634;GO:0003676;GO:0003723;GO:0003723;GO:0005634;GO:0005737;GO:0016020;GO:0003743;GO:0006412;GO:0046872;GO:0005654;GO:0006355;GO:0016787;GO:0030054;GO:0005515;GO:0004519;GO:0090502;GO:0004518;GO:0031047;GO:0031047;GO:0006413;GO:0000932;GO:0000932;GO:0016442;GO:0005654;GO:0005829;GO:0006417;GO:0060213;GO:1900153;GO:0005845;GO:0005845;GO:…	BP;CC;MF;BP;CC;CC;MF;MF;MF;CC;CC;CC;MF;BP;MF;CC;BP;MF;CC;MF;MF;BP;MF;BP;BP;BP;CC;CC;CC;CC;CC;BP;BP;BP;CC;CC;CC;MF;BP;BP;BP;BP;MF;MF;MF;BP;BP;BP;BP;CC;CC;MF;MF;CC;MF;BP;BP;BP;BP;BP;BP;MF;MF;CC;CC;BP;BP;BP;BP;MF;BP;BP;MF;MF;MF;CC;BP;BP;BP;MF;MF;MF;MF;MF;MF;MF;MF;MF;BP;BP;BP;BP;BP;BP;BP;BP;BP;BP;CC;CC;CC;CC;BP;CC;MF;BP;CC;CC;MF;MF;MF;CC;CC;CC;MF;BP;MF;CC;BP;MF;CC;MF;MF;BP;MF;BP;BP;BP;CC;CC;CC;CC;CC;…	positive regulation of angiogenesis;extracellular exosome;RNA polymerase II complex binding;positive regulation of transcription by RNA polymerase II;cytoplasm;nucleus;nucleic acid binding;RNA binding;RNA binding;nucleus;cytoplasm;membrane;translation initiation factor activity;translation;metal ion binding;nucleoplasm;regulation of transcription, DNA-templated;hydrolase activity;cell junction;pr…
ENSG00000198804	MT-CO1	mitochondrially encoded cytochrome c oxidase I	327984	144671	1.1809	2.6417e-273	1.0952e-269	GO:0016020;GO:0016021;GO:0046872;GO:0016491;GO:0055114;GO:0005743;GO:0005739;GO:0005515;GO:1902600;GO:0070469;GO:0020037;GO:0004129;GO:0022900;GO:0009060;GO:0009060;GO:0004129;GO:0005743;GO:0005751;GO:0005751;GO:0015990;GO:0005750;GO:0006119;GO:0006123;GO:0006979;GO:0007568;GO:0021549;GO:0046688;GO:0051602;GO:0005751;GO:0005751;GO:0045277;GO:0045277	CC;CC;MF;MF;BP;CC;CC;MF;BP;CC;MF;MF;BP;BP;BP;MF;CC;CC;CC;BP;CC;BP;BP;BP;BP;BP;BP;BP;CC;CC;CC;CC	membrane;integral component of membrane;metal ion binding;oxidoreductase activity;oxidation-reduction process;mitochondrial inner membrane;mitochondrion;protein binding;proton transmembrane transport;respiratory chain;heme binding;cytochrome-c oxidase activity;electron transport chain;aerobic respiration;aerobic respiration;cytochrome-c oxidase activity;mitochondrial inner membrane;mitochondrial …	hsa:4512;hsa:4512;hsa:4512;hsa:4512;hsa:4512;hsa:4512;hsa:4512;hsa:4512;hsa:4512;hsa:4512;hsa:4512;hsa:4512	hsa00190;hsa01100;hsa04260;hsa04714;hsa04932;hsa05010;hsa05012;hsa05014;hsa05016;hsa05020;hsa05022;hsa05415	Oxidative phosphorylation ;Metabolic pathways ;Cardiac muscle contraction ;Thermogenesis ;Non-alcoholic fatty liver disease ;Alzheimer disease ;Parkinson disease ;Amyotrophic lateral sclerosis ;Huntington disease ;Prion disease ;Pathways of neurodegeneration - multiple diseases ;Diabetic cardiomyopathy
ENSG00000140948	ZCCHC14	zinc finger CCHC-type containing 14	256.04	1795.43	-2.8132	1.4406e-265	5.3755e-262	GO:0003676;GO:0008270;GO:0046872;GO:0035091;GO:0003676;GO:0008270;GO:0046872;GO:0035091;GO:0003676;GO:0008270;GO:0035091	MF;MF;MF;MF;MF;MF;MF;MF;MF;MF;MF	nucleic acid binding;zinc ion binding;metal ion binding;phosphatidylinositol binding;nucleic acid binding;zinc ion binding;metal ion binding;phosphatidylinositol binding;nucleic acid binding;zinc ion binding;phosphatidylinositol binding
ENSG00000110955	ATP5F1B	ATP synthase F1 subunit beta	16932.9	7876.22	1.1042	3.0061e-260	1.0197e-256	GO:0005524;GO:1902600;GO:0046034;GO:0000166;GO:0005524;GO:0005739;GO:1902600;GO:0099132;GO:0046933;GO:0015986;GO:0045261;GO:0046034;GO:0006754;GO:0005524;GO:0005524;GO:1902600;GO:0046034;GO:0005634;GO:0016020;GO:0016020;GO:0000166;GO:0005524;GO:0016787;GO:0005739;GO:0005743;GO:0005739;GO:0005739;GO:1902600;GO:0006811;GO:0005886;GO:0005515;GO:0099132;GO:0005759;GO:0046961;GO:0009986;GO:0046933;GO:…	MF;BP;BP;MF;MF;CC;BP;BP;MF;BP;CC;BP;BP;MF;MF;BP;BP;CC;CC;CC;MF;MF;MF;CC;CC;CC;CC;BP;BP;CC;MF;BP;CC;MF;CC;MF;BP;CC;CC;BP;CC;CC;MF;BP;BP;BP;BP;CC;BP;MF;BP;MF;MF;BP;BP;BP;CC;BP;BP;MF;MF;BP;BP;BP;CC;CC;CC;CC	ATP binding;proton transmembrane transport;ATP metabolic process;nucleotide binding;ATP binding;mitochondrion;proton transmembrane transport;ATP hydrolysis coupled cation transmembrane transport;proton-transporting ATP synthase activity, rotational mechanism;ATP synthesis coupled proton transport;proton-transporting ATP synthase complex, catalytic core F(1);ATP metabolic process;ATP biosynthetic …	hsa:506;hsa:506;hsa:506;hsa:506;hsa:506;hsa:506;hsa:506;hsa:506;hsa:506;hsa:506	hsa00190;hsa01100;hsa04714;hsa05010;hsa05012;hsa05014;hsa05016;hsa05020;hsa05022;hsa05415	Oxidative phosphorylation ;Metabolic pathways ;Thermogenesis ;Alzheimer disease ;Parkinson disease ;Amyotrophic lateral sclerosis ;Huntington disease ;Prion disease ;Pathways of neurodegeneration - multiple diseases ;Diabetic cardiomyopathy
ENSG00000089157	RPLP0	ribosomal protein lateral stalk subunit P0	19559.7	9239.24	1.0821	1.3903e-252	3.9905e-249	GO:0003723;GO:0005634;GO:0005634;GO:0005737;GO:0005737;GO:0016020;GO:0006412;GO:0005783;GO:0005829;GO:0005622;GO:0005840;GO:0005515;GO:0003735;GO:0042254;GO:0005925;GO:0003735;GO:0003735;GO:0002181;GO:0022625;GO:0022625;GO:0000027;GO:0005829;GO:0070062;GO:1990904;GO:0035722;GO:0006413;GO:0036464;GO:0000184;GO:0006614;GO:0022625;GO:0070180;GO:0014069;GO:0014069;GO:0098794;GO:0098794;GO:0003723;GO:…	MF;CC;CC;CC;CC;CC;BP;CC;CC;CC;CC;MF;MF;BP;CC;MF;MF;BP;CC;CC;BP;CC;CC;CC;BP;BP;CC;BP;BP;CC;MF;CC;CC;CC;CC;MF;CC;CC;CC;CC;CC;BP;CC;CC;CC;CC;MF;MF;BP;CC;MF;MF;BP;CC;CC;BP;CC;CC;CC;BP;BP;CC;BP;BP;CC;MF;CC;CC;CC;CC;MF;CC;CC;CC;CC;CC;BP;CC;CC;CC;CC;MF;MF;BP;CC;MF;MF;BP;CC;CC;BP;CC;CC;CC;BP;BP;CC;BP;BP;CC;MF;CC;CC;CC;CC;CC;CC;CC;CC;BP;CC;BP;CC;BP;CC;BP;CC;CC;CC;BP;CC;CC;BP;CC;CC;CC;BP;CC;CC;CC;BP;CC;CC;…	RNA binding;nucleus;nucleus;cytoplasm;cytoplasm;membrane;translation;endoplasmic reticulum;cytosol;intracellular;ribosome;protein binding;structural constituent of ribosome;ribosome biogenesis;focal adhesion;structural constituent of ribosome;structural constituent of ribosome;cytoplasmic translation;cytosolic large ribosomal subunit;cytosolic large ribosomal subunit;ribosomal large subunit assem…	hsa:6175;hsa:6175	hsa03010;hsa05171	Ribosome ;Coronavirus disease - COVID-19
ENSG00000168028	RPSA	ribosomal protein SA	24970	11459.5	1.1237	8.0207e-249	2.1377e-245	GO:0003723;GO:0005634;GO:0005634;GO:0005737;GO:0005737;GO:0005737;GO:0016020;GO:0016020;GO:0006412;GO:0006412;GO:0007155;GO:0005622;GO:0003735;GO:0005840;GO:0005886;GO:0005886;GO:0015935;GO:0005515;GO:0005055;GO:0043236;GO:0000028;GO:0022627;GO:0022627;GO:0046718;GO:0043022;GO:0003735;GO:0005654;GO:0005829;GO:0070062;GO:0016032;GO:0007155;GO:0006413;GO:0001618;GO:0000184;GO:0006412;GO:0000028;GO:…	MF;CC;CC;CC;CC;CC;CC;CC;BP;BP;BP;CC;MF;CC;CC;CC;CC;MF;MF;MF;BP;CC;CC;BP;MF;MF;CC;CC;CC;BP;BP;BP;MF;BP;BP;BP;BP;BP;BP;BP;CC;CC;CC;MF;BP;CC;CC;CC;CC;CC;BP;BP;CC;MF;CC;CC;CC;MF;MF;BP;CC;BP;BP;CC;CC;CC;CC;CC;MF;BP;CC;CC	RNA binding;nucleus;nucleus;cytoplasm;cytoplasm;cytoplasm;membrane;membrane;translation;translation;cell adhesion;intracellular;structural constituent of ribosome;ribosome;plasma membrane;plasma membrane;small ribosomal subunit;protein binding;laminin receptor activity;laminin binding;ribosomal small subunit assembly;cytosolic small ribosomal subunit;cytosolic small ribosomal subunit;viral entry …	hsa:3921;hsa:3921	hsa03010;hsa05171	Ribosome ;Coronavirus disease - COVID-19
ENSG00000184863	RBM33	RNA binding motif protein 33	4357.19	1447.03	1.5905	3.1663e-248	7.8762e-245	GO:0003676;GO:0003723;GO:0003723;GO:0003676;GO:0003723;GO:0003723;GO:0003676;GO:0003676	MF;MF;MF;MF;MF;MF;MF;MF	nucleic acid binding;RNA binding;RNA binding;nucleic acid binding;RNA binding;RNA binding;nucleic acid binding;nucleic acid binding
ENSG00000064393	HIPK2	homeodomain interacting protein kinase 2	2952.89	7660.25	-1.3763	5.2167e-235	1.2166e-231	GO:0051091;GO:0045944;GO:0005634;GO:0045893;GO:0005634;GO:0005737;GO:0005737;GO:0000166;GO:0004672;GO:0004674;GO:0005524;GO:0006468;GO:0016740;GO:0016301;GO:0016310;GO:0005515;GO:0006974;GO:0006915;GO:0030218;GO:0003714;GO:0005654;GO:0001654;GO:0004674;GO:0004674;GO:0005634;GO:0003713;GO:0030511;GO:0003714;GO:1901796;GO:0004672;GO:0051726;GO:0016605;GO:0006468;GO:0060395;GO:0004672;GO:0090575;GO:…	BP;BP;CC;BP;CC;CC;CC;MF;MF;MF;MF;BP;MF;MF;BP;MF;BP;BP;BP;MF;CC;BP;MF;MF;CC;MF;BP;MF;BP;MF;BP;CC;BP;BP;MF;CC;BP;MF;BP;BP;BP;BP;MF;BP;BP;BP;CC;CC;BP;CC;BP;MF;BP;BP;MF;MF;MF;MF;BP;BP;BP;BP;BP;BP;BP;BP;BP;BP;BP;BP;BP;BP;BP;BP;BP;BP;BP;BP;BP;BP;BP;BP;CC;BP;BP;CC;BP;CC;CC;CC;MF;MF;MF;MF;BP;MF;MF;BP;MF;BP;BP;BP;MF;CC;BP;MF;MF;CC;MF;BP;MF;BP;MF;BP;CC;BP;BP;MF;CC;BP;MF;BP;BP;BP;BP;MF;BP;BP;BP;CC;CC;BP;CC;…	positive regulation of DNA-binding transcription factor activity;positive regulation of transcription by RNA polymerase II;nucleus;positive regulation of transcription, DNA-templated;nucleus;cytoplasm;cytoplasm;nucleotide binding;protein kinase activity;protein serine/threonine kinase activity;ATP binding;protein phosphorylation;transferase activity;kinase activity;phosphorylation;protein binding…	hsa:28996	hsa04218	Cellular senescence
ENSG00000150347	ARID5B	AT-rich interaction domain 5B	509.97	2343.94	-2.2021	5.4078e-234	1.1869e-230	GO:0005634;GO:0006355;GO:0003677;GO:0005515;GO:1903508;GO:0003713;GO:0005634;GO:0006357;GO:0000981;GO:0000122;GO:0005654;GO:0060612;GO:0044212;GO:0044212;GO:0051091;GO:0000977;GO:0003677;GO:0032452;GO:0001227;GO:0001889;GO:0045892;GO:0001822;GO:0006807;GO:0008584;GO:0008585;GO:0009791;GO:0010761;GO:0016577;GO:0030325;GO:0035264;GO:0045444;GO:0048008;GO:0048468;GO:0048644;GO:0048705;GO:0051091;GO:…	CC;BP;MF;MF;BP;MF;CC;BP;MF;BP;CC;BP;MF;MF;BP;MF;MF;MF;MF;BP;BP;BP;BP;BP;BP;BP;BP;BP;BP;BP;BP;BP;BP;BP;BP;BP;BP;BP;BP;BP;BP;CC;BP;MF;CC;BP;MF;MF;BP;MF;CC;BP;MF;BP;CC;BP;MF;MF;BP;MF;MF;MF;MF;BP;BP;BP	nucleus;regulation of transcription, DNA-templated;DNA binding;protein binding;positive regulation of nucleic acid-templated transcription;transcription coactivator activity;nucleus;regulation of transcription by RNA polymerase II;DNA-binding transcription factor activity, RNA polymerase II-specific;negative regulation of transcription by RNA polymerase II;nucleoplasm;adipose tissue development;t…
ENSG00000242265	PEG10	paternally expressed 10	28900	13556.7	1.0918	1.1604e-233	2.4055e-230	GO:0003676;GO:0003723;GO:0005634;GO:0005737;GO:0008270;GO:0046872;GO:0005634;GO:0005829;GO:0003677;GO:0005515;GO:0006915;GO:0030154;GO:0005737;GO:0030512;GO:0003676;GO:0008270;GO:0005634;GO:0005829;GO:0001890;GO:0003676;GO:0008270;GO:0005634;GO:0005829;GO:0003676;GO:0008270;GO:0005634;GO:0005829;GO:0003676;GO:0008270;GO:0005634;GO:0005829;GO:0003676;GO:0008270;GO:0005634;GO:0005829	MF;MF;CC;CC;MF;MF;CC;CC;MF;MF;BP;BP;CC;BP;MF;MF;CC;CC;BP;MF;MF;CC;CC;MF;MF;CC;CC;MF;MF;CC;CC;MF;MF;CC;CC	nucleic acid binding;RNA binding;nucleus;cytoplasm;zinc ion binding;metal ion binding;nucleus;cytosol;DNA binding;protein binding;apoptotic process;cell differentiation;cytoplasm;negative regulation of transforming growth factor beta receptor signaling pathway;nucleic acid binding;zinc ion binding;nucleus;cytosol;placenta development;nucleic acid binding;zinc ion binding;nucleus;cytosol;nucleic a…
ENSG00000164056	SPRY1	sprouty RTK signaling antagonist 1	1059.72	3487.99	-1.7199	4.1891e-228	7.8154e-225	GO:0008285;GO:0046580;GO:0070373;GO:0001759;GO:0070373;GO:0060940;GO:0005737;GO:0016020;GO:0005794;GO:0005829;GO:0005654;GO:0007275;GO:0005515;GO:0008285;GO:0009966;GO:0005886;GO:0046580;GO:0070373;GO:0005829;GO:0005829;GO:0001759;GO:0005829;GO:0042059;GO:0040037;GO:0043407;GO:0046580;GO:0005794;GO:0005829;GO:0005654;GO:0008285;GO:0046580;GO:0070373;GO:0001759;GO:0070373;GO:0060940;GO:0005737;GO:…	BP;BP;BP;BP;BP;BP;CC;CC;CC;CC;CC;BP;MF;BP;BP;CC;BP;BP;CC;CC;BP;CC;BP;BP;BP;BP;CC;CC;CC;BP;BP;BP;BP;BP;BP;CC;CC;CC;CC;CC;BP;MF;BP;BP;CC;BP;BP;CC;CC;BP;CC;BP;BP;BP;BP;BP;BP;BP;BP;BP;BP;CC;CC;CC;CC;CC;BP;MF;BP;BP;CC;BP;BP;CC;CC;BP;CC;BP;BP;BP;BP;BP;BP;BP;BP;BP;BP;BP;BP;BP;CC;BP;BP;CC;CC;CC;CC;CC;BP;MF;BP;BP;CC;BP;BP;CC;CC;BP;CC;BP;BP;BP;BP	negative regulation of cell proliferation;negative regulation of Ras protein signal transduction;negative regulation of ERK1 and ERK2 cascade;organ induction;negative regulation of ERK1 and ERK2 cascade;epithelial to mesenchymal transition involved in cardiac fibroblast development;cytoplasm;membrane;Golgi apparatus;cytosol;nucleoplasm;multicellular organism development;protein binding;negative r…
ENSG00000111640	GAPDH	glyceraldehyde-3-phosphate dehydrogenase	53350.9	23243.2	1.1988	5.7156e-226	1.0156e-222	GO:0005634;GO:0005634;GO:0005634;GO:0005737;GO:0005737;GO:0005737;GO:0016020;GO:0016020;GO:0043231;GO:0000166;GO:0005829;GO:0016740;GO:0016491;GO:0050661;GO:0055114;GO:0031965;GO:0006096;GO:0005886;GO:0005829;GO:0005829;GO:0005856;GO:0005515;GO:0051287;GO:0006915;GO:0048471;GO:0016620;GO:0008017;GO:0042802;GO:0004365;GO:0004365;GO:0004365;GO:0006006;GO:0005829;GO:0005829;GO:0015630;GO:0070062;GO:…	CC;CC;CC;CC;CC;CC;CC;CC;CC;MF;CC;MF;MF;MF;BP;CC;BP;CC;CC;CC;CC;MF;MF;BP;CC;MF;MF;MF;MF;MF;MF;BP;CC;CC;CC;CC;BP;BP;BP;CC;BP;BP;CC;BP;CC;BP;MF;MF;BP;BP;BP;BP;BP;BP;CC;MF;BP;BP;BP;BP;MF;MF;BP;BP;CC;CC;BP;CC;CC;MF;CC;CC;CC;CC;CC;CC;CC;CC;CC;MF;CC;MF;MF;MF;BP;CC;BP;CC;CC;CC;CC;MF;MF;BP;CC;MF;MF;MF;MF;MF;MF;BP;CC;CC;CC;CC;BP;BP;BP;CC;BP;BP;CC;BP;CC;BP;MF;MF;BP;BP;BP;BP;BP;BP;CC;MF;BP;BP;BP;BP;MF;MF;BP;…	nucleus;nucleus;nucleus;cytoplasm;cytoplasm;cytoplasm;membrane;membrane;intracellular membrane-bounded organelle;nucleotide binding;cytosol;transferase activity;oxidoreductase activity;NADP binding;oxidation-reduction process;nuclear membrane;glycolytic process;plasma membrane;cytosol;cytosol;cytoskeleton;protein binding;NAD binding;apoptotic process;perinuclear region of cytoplasm;oxidoreductase…	hsa:2597;hsa:2597;hsa:2597;hsa:2597;hsa:2597;hsa:2597;hsa:2597;hsa:2597;hsa:2597	hsa00010;hsa01100;hsa01200;hsa01230;hsa04066;hsa05010;hsa05130;hsa05132;hsa05415	Glycolysis / Gluconeogenesis ;Metabolic pathways ;Carbon metabolism ;Biosynthesis of amino acids ;HIF-1 signaling pathway ;Alzheimer disease ;Pathogenic Escherichia coli infection ;Salmonella infection ;Diabetic cardiomyopathy
ENSG00000065978	YBX1	Y-box binding protein 1	30010.9	13121.9	1.1937	1.2041e-219	2.0422e-216	GO:0003676;GO:0003723;GO:0003723;GO:0003723;GO:0006397;GO:0008380;GO:0005634;GO:0005737;GO:0043231;GO:0005829;GO:0006355;GO:0003677;GO:0031965;GO:0003677;GO:0003677;GO:0005515;GO:0006355;GO:0005576;GO:0005576;GO:0000981;GO:0000981;GO:0000981;GO:0000978;GO:0005654;GO:0070062;GO:0045944;GO:0051781;GO:1990904;GO:0010494;GO:0005737;GO:0005634;GO:0006366;GO:0003700;GO:1903608;GO:0001077;GO:0000398;GO:…	MF;MF;MF;MF;BP;BP;CC;CC;CC;CC;BP;MF;CC;MF;MF;MF;BP;CC;CC;MF;MF;MF;MF;CC;CC;BP;BP;CC;CC;CC;CC;BP;MF;BP;MF;BP;BP;CC;CC;MF;CC;BP;MF;MF;CC;CC;BP;MF;MF;CC;CC;BP;MF;CC	nucleic acid binding;RNA binding;RNA binding;RNA binding;mRNA processing;RNA splicing;nucleus;cytoplasm;intracellular membrane-bounded organelle;cytosol;regulation of transcription, DNA-templated;DNA binding;nuclear membrane;DNA binding;DNA binding;protein binding;regulation of transcription, DNA-templated;extracellular region;extracellular region;DNA-binding transcription factor activity, RNA po…
ENSG00000160014	CALM3	calmodulin 3	25015.1	11444.4	1.1285	1.9244e-219	3.122e-216	GO:0005622;GO:0016301;GO:0016310;GO:0005509;GO:0005515;GO:0019722;GO:0010880;GO:0010881;GO:0002027;GO:0005634;GO:0005737;GO:0005737;GO:0046872;GO:0016301;GO:0016310;GO:0005509;GO:0005886;GO:0005856;GO:0005515;GO:0007186;GO:0005509;GO:0019722;GO:0000922;GO:0000922;GO:0005813;GO:0005819;GO:0008179;GO:0019904;GO:0030234;GO:0030235;GO:0031800;GO:0043548;GO:0044325;GO:0047485;GO:0048306;GO:0050998;GO:…	CC;MF;BP;MF;MF;BP;BP;BP;BP;CC;CC;CC;MF;MF;BP;MF;CC;CC;MF;BP;MF;BP;CC;CC;CC;CC;MF;MF;MF;MF;MF;MF;MF;MF;MF;MF;BP;BP;BP;BP;BP;BP;BP;BP;BP;BP;BP;BP;CC;CC;CC;CC;CC;CC;CC;CC;BP;CC;MF;MF;CC;CC;MF;BP;BP;BP;CC;BP;BP;MF;BP;BP;MF;BP;MF;BP;CC;MF;MF;MF;MF;BP;BP;BP;BP;BP;BP;CC;CC;MF;BP;MF;BP;CC;MF;BP;MF;MF;BP;CC;MF;BP;MF;MF;BP;CC;MF;BP;MF;MF;BP;BP;BP;BP;CC;CC;CC;MF;MF;BP;MF;CC;CC;MF;BP;MF;BP;CC;CC;CC;CC;BP;CC;…	intracellular;kinase activity;phosphorylation;calcium ion binding;protein binding;calcium-mediated signaling;regulation of release of sequestered calcium ion into cytosol by sarcoplasmic reticulum;regulation of cardiac muscle contraction by regulation of the release of sequestered calcium ion;regulation of heart rate;nucleus;cytoplasm;cytoplasm;metal ion binding;kinase activity;phosphorylation;ca…	hsa:808;hsa:808;hsa:808;hsa:808;hsa:808;hsa:808;hsa:808;hsa:808;hsa:808;hsa:808;hsa:808;hsa:808;hsa:808;hsa:808;hsa:808;hsa:808;hsa:808;hsa:808;hsa:808;hsa:808;hsa:808;hsa:808;hsa:808;hsa:808;hsa:808;hsa:808;hsa:808;hsa:808;hsa:808;hsa:808;hsa:808;hsa:808;hsa:808;hsa:808;hsa:808;hsa:808;hsa:808;hsa:808;hsa:808;hsa:808;hsa:808;hsa:808;hsa:808	hsa04014;hsa04015;hsa04020;hsa04022;hsa04024;hsa04070;hsa04114;hsa04218;hsa04261;hsa04270;hsa04371;hsa04625;hsa04713;hsa04720;hsa04722;hsa04728;hsa04740;hsa04744;hsa04750;hsa04910;hsa04912;hsa04915;hsa04916;hsa04921;hsa04922;hsa04924;hsa04925;hsa04970;hsa04971;hsa05010;hsa05012;hsa05022;hsa05031;hsa05034;hsa05133;hsa05152;hsa05163;hsa05167;hsa05170;hsa05200;hsa05214;hsa05417;hsa05418	Ras signaling pathway ;Rap1 signaling pathway ;Calcium signaling pathway ;cGMP-PKG signaling pathway ;cAMP signaling pathway ;Phosphatidylinositol signaling system ;Oocyte meiosis ;Cellular senescence ;Adrenergic signaling in cardiomyocytes ;Vascular smooth muscle contraction ;Apelin signaling pathway ;C-type lectin receptor signaling pathway ;Circadian entrainment ;Long-term potentiation ;Neurot…
ENSG00000249669	CARMN	cardiac mesoderm enhancer-associated non-coding RNA	1230.33	3674.91	-1.5793	6.2401e-219	9.7015e-216
ENSG00000136527	TRA2B	transformer 2 beta homolog	16808.5	7918.12	1.0858	6.0467e-217	9.0249e-214	GO:0003676;GO:0003723;GO:0003723;GO:0003723;GO:0006397;GO:0008380;GO:0005634;GO:0005634;GO:0005634;GO:0005654;GO:0005515;GO:0000398;GO:0003729;GO:0003723;GO:0005654;GO:0048026;GO:0005681;GO:1990904;GO:0042802;GO:0000381;GO:0043484;GO:0019904;GO:0051259;GO:0000375;GO:0000398;GO:0036002;GO:0000381;GO:0005681;GO:0048026;GO:0021796;GO:0048026;GO:0071333;GO:1990403;GO:0005637;GO:0003676;GO:0003723;GO:…	MF;MF;MF;MF;BP;BP;CC;CC;CC;CC;MF;BP;MF;MF;CC;BP;CC;CC;MF;BP;BP;MF;BP;BP;BP;MF;BP;CC;BP;BP;BP;BP;BP;CC;MF;MF;CC;MF;MF;MF;MF;BP;BP;CC;CC;CC;CC;MF;BP;MF;MF;CC;BP;CC;CC;MF;BP;BP;MF;BP;BP;BP;MF;BP;CC;BP;BP;MF;MF;MF;MF;BP;BP;CC;CC;CC;CC;MF;BP;MF;MF;CC;BP;CC;CC;MF;BP;BP;MF;BP;BP;BP;MF;BP;CC;BP;BP;MF;MF;MF;MF;BP;BP;CC;CC;CC;CC;MF;BP;MF;MF;CC;BP;CC;CC;MF;BP;BP;MF;BP;BP;BP;MF;BP;CC;BP;BP	nucleic acid binding;RNA binding;RNA binding;RNA binding;mRNA processing;RNA splicing;nucleus;nucleus;nucleus;nucleoplasm;protein binding;mRNA splicing, via spliceosome;mRNA binding;RNA binding;nucleoplasm;positive regulation of mRNA splicing, via spliceosome;spliceosomal complex;ribonucleoprotein complex;identical protein binding;regulation of alternative mRNA splicing, via spliceosome;regulatio…	hsa:6434	hsa03040	Spliceosome
ENSG00000118515	SGK1	serum/glucocorticoid regulated kinase 1	3281.01	968.79	1.7577	7.457e-215	1.0702e-211	GO:0005634;GO:0005737;GO:0016607;GO:0016020;GO:0000166;GO:0004672;GO:0004674;GO:0005524;GO:0006468;GO:0005829;GO:0016740;GO:0005783;GO:0005789;GO:0016301;GO:0016310;GO:0005739;GO:0005886;GO:0005515;GO:0006915;GO:0005634;GO:0015459;GO:0005737;GO:0004674;GO:0035556;GO:0018105;GO:0005829;GO:0034220;GO:0004674;GO:0004712;GO:0005246;GO:0015459;GO:0017080;GO:0017081;GO:0001558;GO:0006468;GO:0006814;GO:…	CC;CC;CC;CC;MF;MF;MF;MF;BP;CC;MF;CC;CC;MF;BP;CC;CC;MF;BP;CC;MF;CC;MF;BP;BP;CC;BP;MF;MF;MF;MF;MF;MF;BP;BP;BP;BP;BP;BP;BP;BP;BP;BP;BP;BP;BP;BP;BP;CC;CC;CC;CC;MF;MF;MF;MF;BP;CC;MF;CC;CC;MF;BP;CC;CC;MF;BP;CC;MF;CC;MF;BP;BP;CC;BP;MF;MF;MF;MF;MF;MF;BP;BP;BP;BP;BP;BP;BP;BP;BP;BP;BP;BP;BP;BP;CC;CC;CC;CC;MF;MF;MF;MF;BP;CC;MF;CC;CC;MF;BP;CC;CC;MF;BP;CC;MF;CC;MF;BP;BP;CC;BP;MF;MF;MF;MF;MF;MF;BP;BP;BP;BP;BP;…	nucleus;cytoplasm;nuclear speck;membrane;nucleotide binding;protein kinase activity;protein serine/threonine kinase activity;ATP binding;protein phosphorylation;cytosol;transferase activity;endoplasmic reticulum;endoplasmic reticulum membrane;kinase activity;phosphorylation;mitochondrion;plasma membrane;protein binding;apoptotic process;nucleus;potassium channel regulator activity;cytoplasm;prote…	hsa:6446;hsa:6446;hsa:6446;hsa:6446	hsa04068;hsa04150;hsa04151;hsa04960	FoxO signaling pathway ;mTOR signaling pathway ;PI3K-Akt signaling pathway ;Aldosterone-regulated sodium reabsorption
ENSG00000104904	OAZ1	ornithine decarboxylase antizyme 1	5071.24	1964.96	1.3686	1.7292e-214	2.3897e-211	GO:0005829;GO:0008073;GO:0006595;GO:0043086;GO:0005829;GO:0005634;GO:0008073;GO:0008073;GO:0006595;GO:0043086;GO:0045732;GO:0005737;GO:0005515;GO:0005829;GO:0006596;GO:0090316;GO:0006521;GO:0045732;GO:0045732;GO:0008073;GO:0008073;GO:0008073;GO:0006596;GO:0045732;GO:0090316;GO:1902268;GO:0005829;GO:0008073;GO:0006595;GO:0043086;GO:0005829;GO:0008073;GO:0006595;GO:0043086	CC;MF;BP;BP;CC;CC;MF;MF;BP;BP;BP;CC;MF;CC;BP;BP;BP;BP;BP;MF;MF;MF;BP;BP;BP;BP;CC;MF;BP;BP;CC;MF;BP;BP	cytosol;ornithine decarboxylase inhibitor activity;polyamine metabolic process;negative regulation of catalytic activity;cytosol;nucleus;ornithine decarboxylase inhibitor activity;ornithine decarboxylase inhibitor activity;polyamine metabolic process;negative regulation of catalytic activity;positive regulation of protein catabolic process;cytoplasm;protein binding;cytosol;polyamine biosynthetic …
ENSG00000176406	RIMS2	regulating synaptic membrane exocytosis 2	3562.65	8112.84	-1.1878	2.7409e-213	3.6526e-210	GO:0016020;GO:0006886;GO:0046872;GO:0006887;GO:0005886;GO:0005515;GO:0030054;GO:0045202;GO:0017137;GO:0030154;GO:0017137;GO:0048786;GO:0017157;GO:0048791;GO:0070062;GO:0042391;GO:0045202;GO:0044325;GO:0042734;GO:0042734;GO:0048791;GO:2000463;GO:0097151;GO:0048786;GO:0098831;GO:0017157;GO:0010628;GO:0050806;GO:1903861;GO:0019933;GO:0017156;GO:0044325;GO:0048167;GO:2000300;GO:0048788;GO:0042391;GO:…	CC;BP;MF;BP;CC;MF;CC;CC;MF;BP;MF;CC;BP;BP;CC;BP;CC;MF;CC;CC;BP;BP;BP;CC;CC;BP;BP;BP;BP;BP;BP;MF;BP;BP;CC;BP;BP;BP;BP;CC;BP;CC;MF;BP;MF;CC;BP;BP;CC;BP;MF;CC;BP;BP;CC;BP;MF;BP;CC;MF;CC;CC;MF;BP;MF;CC;BP;BP;CC;BP;CC;MF;CC;CC;BP;BP;BP;CC;CC;BP;BP;BP;BP;BP;BP;MF;BP;BP;CC;BP;BP;BP;BP;CC;BP;MF;BP;CC;MF;CC;CC;MF;BP;MF;CC;BP;BP;CC;BP;CC;MF;CC;CC;BP;BP;BP;CC;CC;BP;BP;BP;BP;BP;BP;MF;BP;BP;CC;BP;BP;BP;BP;CC;…	membrane;intracellular protein transport;metal ion binding;exocytosis;plasma membrane;protein binding;cell junction;synapse;Rab GTPase binding;cell differentiation;Rab GTPase binding;presynaptic active zone;regulation of exocytosis;calcium ion-regulated exocytosis of neurotransmitter;extracellular exosome;regulation of membrane potential;synapse;ion channel binding;presynaptic membrane;presynapti…	hsa:9699	hsa04911	Insulin secretion
ENSG00000189266	PNRC2	proline rich nuclear receptor coactivator 2	626	2690.89	-2.1072	3.1997e-213	4.0856e-210	GO:0005794;GO:0005654;GO:0000184;GO:0005634;GO:0005634;GO:0005737;GO:0005794;GO:0005654;GO:0000184;GO:0005515;GO:0005634;GO:0000932;GO:0000932;GO:0005829;GO:0000932;GO:0000184;GO:0000184;GO:0000184;GO:0031087;GO:0005634;GO:0005634;GO:0005737;GO:0005794;GO:0005654;GO:0000184;GO:0005515;GO:0005634;GO:0000932;GO:0000932;GO:0005829;GO:0000932;GO:0000184;GO:0000184;GO:0000184;GO:0031087	CC;CC;BP;CC;CC;CC;CC;CC;BP;MF;CC;CC;CC;CC;CC;BP;BP;BP;BP;CC;CC;CC;CC;CC;BP;MF;CC;CC;CC;CC;CC;BP;BP;BP;BP	Golgi apparatus;nucleoplasm;nuclear-transcribed mRNA catabolic process, nonsense-mediated decay;nucleus;nucleus;cytoplasm;Golgi apparatus;nucleoplasm;nuclear-transcribed mRNA catabolic process, nonsense-mediated decay;protein binding;nucleus;P-body;P-body;cytosol;P-body;nuclear-transcribed mRNA catabolic process, nonsense-mediated decay;nuclear-transcribed mRNA catabolic process, nonsense-mediate…
ENSG00000261655	AC100803.2	novel transcript, overlapping to GPR20	1315.44	4091.77	-1.6358	3.2848e-213	4.0856e-210
ENSG00000116478	HDAC1	histone deacetylase 1	8690.95	4064.57	1.0964	3.8393e-207	4.4767e-204	GO:0008284;GO:0043066;GO:0045944;GO:0005634;GO:0045893;GO:0005634;GO:0005737;GO:0046872;GO:0005654;GO:0004407;GO:0004407;GO:0004407;GO:0016787;GO:0032041;GO:0006325;GO:0006325;GO:0000790;GO:0005829;GO:0006476;GO:0005515;GO:0048511;GO:0045944;GO:0005654;GO:0019213;GO:0032991;GO:0032991;GO:0016575;GO:0000118;GO:0019899;GO:0008134;GO:0008134;GO:0000122;GO:0000122;GO:0045892;GO:0045892;GO:1904837;GO:…	BP;BP;BP;CC;BP;CC;CC;MF;CC;MF;MF;MF;MF;MF;BP;BP;CC;CC;BP;MF;BP;BP;CC;MF;CC;CC;BP;CC;MF;MF;MF;BP;BP;BP;BP;BP;CC;BP;MF;MF;MF;BP;MF;MF;BP;BP;BP;BP;MF;MF;BP;MF;MF;MF;MF;MF;MF;BP;BP;CC;CC;BP;BP;MF;CC;BP;BP;CC;MF;MF;BP;MF;BP;MF;BP;BP;BP;MF;MF;BP;BP;MF;MF;MF;MF;MF;MF;MF;MF;MF;MF;MF;MF;BP;BP;BP;BP;BP;BP;BP;BP;BP;BP;BP;BP;BP;BP;BP;BP;BP;BP;BP;BP;BP;BP;BP;BP;BP;BP;CC;CC;CC;CC;CC;CC;CC;CC;CC;MF;BP	positive regulation of cell proliferation;negative regulation of apoptotic process;positive regulation of transcription by RNA polymerase II;nucleus;positive regulation of transcription, DNA-templated;nucleus;cytoplasm;metal ion binding;nucleoplasm;histone deacetylase activity;histone deacetylase activity;histone deacetylase activity;hydrolase activity;NAD-dependent histone deacetylase activity (…	hsa:3065;hsa:3065;hsa:3065;hsa:3065;hsa:3065;hsa:3065;hsa:3065;hsa:3065;hsa:3065;hsa:3065;hsa:3065;hsa:3065;hsa:3065;hsa:3065;hsa:3065	hsa04110;hsa04213;hsa04330;hsa04613;hsa04919;hsa05016;hsa05031;hsa05034;hsa05165;hsa05169;hsa05200;hsa05202;hsa05203;hsa05206;hsa05220	Cell cycle ;Longevity regulating pathway - multiple species ;Notch signaling pathway ;Neutrophil extracellular trap formation ;Thyroid hormone signaling pathway ;Huntington disease ;Amphetamine addiction ;Alcoholism ;Human papillomavirus infection ;Epstein-Barr virus infection ;Pathways in cancer ;Transcriptional misregulation in cancer ;Viral carcinogenesis ;MicroRNAs in cancer ;Chronic myeloid …
ENSG00000029363	BCLAF1	BCL2 associated transcription factor 1	11971.4	4817.48	1.3124	2.5628e-206	2.8978e-203	GO:0005634;GO:0006915;GO:0045892;GO:2001022;GO:0003723;GO:0005634;GO:0005737;GO:0016607;GO:0016607;GO:0003677;GO:0006915;GO:0005515;GO:0045892;GO:0006915;GO:0005654;GO:0005654;GO:2001022;GO:0045892;GO:0005634;GO:0003677;GO:2001244;GO:0043620;GO:0045892;GO:2001022;GO:0043065;GO:2000144;GO:1990830;GO:0005634;GO:0006915;GO:0045892;GO:2001022;GO:0005634;GO:0016607;GO:0006915;GO:0045892;GO:2001022;GO:…	CC;BP;BP;BP;MF;CC;CC;CC;CC;MF;BP;MF;BP;BP;CC;CC;BP;BP;CC;MF;BP;BP;BP;BP;BP;BP;BP;CC;BP;BP;BP;CC;CC;BP;BP;BP;CC;CC;BP;BP;BP;MF;CC;CC;CC;CC;MF;BP;MF;BP;BP;CC;CC;BP;BP;CC;MF;BP;BP;BP;BP;BP;BP;MF;CC;CC;CC;CC;MF;BP;MF;BP;BP;CC;CC;BP;BP;CC;MF;BP;BP;BP;BP;BP;BP;CC;BP;BP;BP;CC;CC;BP;BP;BP;CC;BP;BP;BP;CC;BP;BP;BP;MF;CC;CC;CC;CC;MF;BP;MF;BP;BP;CC;CC;BP;BP;CC;MF;BP;BP;BP;BP;BP;BP;CC;CC;BP;BP;BP;CC;BP;BP;BP;…	nucleus;apoptotic process;negative regulation of transcription, DNA-templated;positive regulation of response to DNA damage stimulus;RNA binding;nucleus;cytoplasm;nuclear speck;nuclear speck;DNA binding;apoptotic process;protein binding;negative regulation of transcription, DNA-templated;apoptotic process;nucleoplasm;nucleoplasm;positive regulation of response to DNA damage stimulus;negative regu…
ENSG00000135916	ITM2C	integral membrane protein 2C	24704.7	11792.8	1.0671	4.1473e-205	4.4214e-202	GO:0016020;GO:0016021;GO:0016020;GO:0016021;GO:0005765;GO:0005886;GO:0005886;GO:0048471;GO:0005524;GO:2001238;GO:0005764;GO:0005764;GO:0005764;GO:0005794;GO:0005886;GO:0005515;GO:0070062;GO:0001540;GO:0030182;GO:0030182;GO:0005794;GO:0010977;GO:0042985;GO:0001540;GO:0016020;GO:0016021;GO:0005765;GO:0005886;GO:0005886;GO:0048471;GO:0005764;GO:0005764;GO:0005764;GO:0005794;GO:0005886;GO:0005515;GO:…	CC;CC;CC;CC;CC;CC;CC;CC;MF;BP;CC;CC;CC;CC;CC;MF;CC;MF;BP;BP;CC;BP;BP;MF;CC;CC;CC;CC;CC;CC;CC;CC;CC;CC;CC;MF;CC;MF;BP;BP;CC;BP;BP;MF;CC;CC;CC;CC;CC;CC;CC;CC;CC;CC;CC;MF;CC;MF;BP;BP;CC;BP;BP;MF	membrane;integral component of membrane;membrane;integral component of membrane;lysosomal membrane;plasma membrane;plasma membrane;perinuclear region of cytoplasm;ATP binding;positive regulation of extrinsic apoptotic signaling pathway;lysosome;lysosome;lysosome;Golgi apparatus;plasma membrane;protein binding;extracellular exosome;amyloid-beta binding;neuron differentiation;neuron differentiation…
ENSG00000135047	CTSL	cathepsin L	16937.2	8020.19	1.0789	1.0107e-204	1.0476e-201	GO:0005615;GO:0005634;GO:0016787;GO:0005515;GO:0008233;GO:0008234;GO:0008234;GO:0006508;GO:0006508;GO:0005576;GO:0005764;GO:0005764;GO:0005615;GO:0002250;GO:0004252;GO:0005576;GO:0070062;GO:0005764;GO:0004197;GO:0019886;GO:0043202;GO:0022617;GO:0030574;GO:0004197;GO:0045616;GO:0051603;GO:0004197;GO:0042393;GO:0019882;GO:0001968;GO:0005518;GO:0043394;GO:0097655;GO:0030574;GO:0051603;GO:0071888;GO:…	CC;CC;MF;MF;MF;MF;MF;BP;BP;CC;CC;CC;CC;BP;MF;CC;CC;CC;MF;BP;CC;BP;BP;MF;BP;BP;MF;MF;BP;MF;MF;MF;MF;BP;BP;BP;BP;CC;CC;CC;MF;MF;MF;MF;MF;BP;BP;CC;CC;CC;CC;BP;MF;CC;CC;CC;MF;BP;CC;BP;BP;MF;BP;BP;MF;MF;BP;MF;MF;MF;MF;BP;BP;BP;BP;CC;MF;BP	extracellular space;nucleus;hydrolase activity;protein binding;peptidase activity;cysteine-type peptidase activity;cysteine-type peptidase activity;proteolysis;proteolysis;extracellular region;lysosome;lysosome;extracellular space;adaptive immune response;serine-type endopeptidase activity;extracellular region;extracellular exosome;lysosome;cysteine-type endopeptidase activity;antigen processing …	hsa:1514;hsa:1514;hsa:1514;hsa:1514;hsa:1514;hsa:1514;hsa:1514;hsa:1514	hsa04140;hsa04142;hsa04145;hsa04210;hsa04612;hsa05205;hsa05323;hsa05418	Autophagy - animal ;Lysosome ;Phagosome ;Apoptosis ;Antigen processing and presentation ;Proteoglycans in cancer ;Rheumatoid arthritis ;Fluid shear stress and atherosclerosis
ENSG00000167004	PDIA3	protein disulfide isomerase family A member 3	15456.7	7663.67	1.012	2.0803e-203	2.0979e-200	GO:0003723;GO:0005634;GO:0016853;GO:0005783;GO:0005783;GO:0005783;GO:0045454;GO:0055114;GO:0005515;GO:0006508;GO:0042470;GO:0005615;GO:0005925;GO:0005783;GO:0042802;GO:0009986;GO:0070062;GO:0006457;GO:0003756;GO:0002479;GO:0005788;GO:0003756;GO:0005788;GO:0006457;GO:0002474;GO:0042824;GO:0004197;GO:0034976;GO:0055038;GO:0009986;GO:0045335;GO:0003756;GO:0015037;GO:0034975;GO:0004629;GO:0015036;GO:…	MF;CC;MF;CC;CC;CC;BP;BP;MF;BP;CC;CC;CC;CC;MF;CC;CC;BP;MF;BP;CC;MF;CC;BP;BP;CC;MF;BP;CC;CC;CC;MF;MF;BP;MF;MF;BP;CC;CC;CC;MF;BP	RNA binding;nucleus;isomerase activity;endoplasmic reticulum;endoplasmic reticulum;endoplasmic reticulum;cell redox homeostasis;oxidation-reduction process;protein binding;proteolysis;melanosome;extracellular space;focal adhesion;endoplasmic reticulum;identical protein binding;cell surface;extracellular exosome;protein folding;protein disulfide isomerase activity;antigen processing and presentati…	hsa:2923;hsa:2923;hsa:2923;hsa:2923;hsa:2923;hsa:2923	hsa04141;hsa04612;hsa05163;hsa05168;hsa05169;hsa05170	Protein processing in endoplasmic reticulum ;Antigen processing and presentation ;Human cytomegalovirus infection ;Herpes simplex virus 1 infection ;Epstein-Barr virus infection ;Human immunodeficiency virus 1 infection
ENSG00000117450	PRDX1	peroxiredoxin 1	12559.8	5955.13	1.0767	1.5548e-198	1.5266e-195	GO:0003723;GO:0005634;GO:0005737;GO:0016491;GO:0055114;GO:0045454;GO:0005515;GO:0042470;GO:0005615;GO:0004601;GO:0051920;GO:0016209;GO:0005829;GO:0005829;GO:0045296;GO:0070062;GO:0001895;GO:0006979;GO:0005634;GO:0005737;GO:0001501;GO:0030101;GO:0008283;GO:0034599;GO:0045454;GO:0042744;GO:0004601;GO:0042744;GO:0004601;GO:0008379;GO:0008379;GO:0008379;GO:0055114;GO:0098869;GO:0051920;GO:0005623;GO:…	MF;CC;CC;MF;BP;BP;MF;CC;CC;MF;MF;MF;CC;CC;MF;CC;BP;BP;CC;CC;BP;BP;BP;BP;BP;BP;MF;BP;MF;MF;MF;MF;BP;BP;MF;CC;BP;MF;BP;BP;MF;CC;BP;MF;BP;BP;MF;MF;CC;CC;MF;BP;BP;MF;CC;CC;MF;MF;MF;CC;CC;MF;CC;BP;BP;CC;CC;BP;BP;BP;BP;BP;BP;MF;BP;MF;MF;MF;MF;MF;BP;BP;BP;BP;BP;BP;BP;BP;CC	RNA binding;nucleus;cytoplasm;oxidoreductase activity;oxidation-reduction process;cell redox homeostasis;protein binding;melanosome;extracellular space;peroxidase activity;peroxiredoxin activity;antioxidant activity;cytosol;cytosol;cadherin binding;extracellular exosome;retina homeostasis;response to oxidative stress;nucleus;cytoplasm;skeletal system development;natural killer cell activation;cel…	hsa:5052;hsa:5052	hsa04146;hsa05146	Peroxisome ;Amoebiasis
ENSG00000087460	GNAS	GNAS complex locus	39008.2	19480.6	1.0019	4.6787e-188	4.0599e-185	GO:0005634;GO:0005737;GO:0005576;GO:0048471;GO:0031410;GO:0003674;GO:0071107;GO:0007565;GO:0120162;GO:0030133;GO:0009306;GO:0040015;GO:0071107;GO:0005634;GO:0005737;GO:0005576;GO:0048471;GO:0031410;GO:0003674;GO:0071107;GO:0007565;GO:0120162;GO:0030133;GO:0009306;GO:0040015;GO:0071107;GO:0005634;GO:0005737;GO:0005576;GO:0048471;GO:0031410;GO:0003674;GO:0071107;GO:0007565;GO:0120162;GO:0030133;GO:…	CC;CC;CC;CC;CC;MF;BP;BP;BP;CC;BP;BP;BP;CC;CC;CC;CC;CC;MF;BP;BP;BP;CC;BP;BP;BP;CC;CC;CC;CC;CC;MF;BP;BP;BP;CC;BP;BP;BP;BP;BP;CC;CC;CC;MF;MF;BP;BP;MF;MF;CC;CC;MF;CC;MF;MF;BP;MF;CC;MF;MF;MF;BP;CC;CC;BP;BP;BP;CC;MF;MF;BP;BP;MF;MF;MF;BP;BP;BP;BP;BP;BP;BP;BP;BP;BP;BP;BP;BP;BP;BP;BP;BP;BP;BP;BP;CC;CC;CC;CC;MF;MF;BP;BP;MF;MF;CC;CC;MF;CC;MF;MF;BP;MF;CC;MF;MF;MF;BP;CC;CC;BP;BP;BP;CC;MF;MF;BP;BP;MF;MF;MF;CC;…	nucleus;cytoplasm;extracellular region;perinuclear region of cytoplasm;cytoplasmic vesicle;molecular_function;response to parathyroid hormone;female pregnancy;positive regulation of cold-induced thermogenesis;transport vesicle;protein secretion;negative regulation of multicellular organism growth;response to parathyroid hormone;nucleus;cytoplasm;extracellular region;perinuclear region of cytoplas…	hsa:2778;hsa:2778;hsa:2778;hsa:2778;hsa:2778;hsa:2778;hsa:2778;hsa:2778;hsa:2778;hsa:2778;hsa:2778;hsa:2778;hsa:2778;hsa:2778;hsa:2778;hsa:2778;hsa:2778;hsa:2778;hsa:2778;hsa:2778;hsa:2778;hsa:2778;hsa:2778;hsa:2778;hsa:2778;hsa:2778;hsa:2778;hsa:2778;hsa:2778;hsa:2778;hsa:2778;hsa:2778;hsa:2778;hsa:2778;hsa:2778;hsa:2778;hsa:2778;hsa:2778;hsa:2778;hsa:2778;hsa:2778;hsa:2778;hsa:2778;hsa:2778;hsa…	hsa01522;hsa04015;hsa04020;hsa04024;hsa04072;hsa04261;hsa04270;hsa04540;hsa04611;hsa04713;hsa04714;hsa04724;hsa04726;hsa04728;hsa04730;hsa04750;hsa04911;hsa04912;hsa04913;hsa04915;hsa04916;hsa04918;hsa04921;hsa04922;hsa04923;hsa04924;hsa04925;hsa04926;hsa04927;hsa04928;hsa04934;hsa04935;hsa04961;hsa04962;hsa04970;hsa04971;hsa04972;hsa04976;hsa05012;hsa05030;hsa05031;hsa05032;hsa05034;hsa05110;hsa…	Endocrine resistance ;Rap1 signaling pathway ;Calcium signaling pathway ;cAMP signaling pathway ;Phospholipase D signaling pathway ;Adrenergic signaling in cardiomyocytes ;Vascular smooth muscle contraction ;Gap junction ;Platelet activation ;Circadian entrainment ;Thermogenesis ;Glutamatergic synapse ;Serotonergic synapse ;Dopaminergic synapse ;Long-term depression ;Inflammatory mediator regulat…
ENSG00000146676	PURB	purine rich element binding protein B	763.29	2635.37	-1.7899	6.3097e-187	5.3508e-184	GO:0003723;GO:0005634;GO:0005634;GO:0003677;GO:0003700;GO:0030154;GO:0045892;GO:0005634;GO:0000977;GO:0003729;GO:0008283;GO:0043565;GO:0000981;GO:0003690;GO:0001227;GO:0008134;GO:0003697;GO:0005662;GO:0032422;GO:0000977;GO:0001227;GO:0003690;GO:0003697;GO:0003723;GO:0003729;GO:0008134;GO:0046332;GO:0000122;GO:0045637;GO:0005662	MF;CC;CC;MF;MF;BP;BP;CC;MF;MF;BP;MF;MF;MF;MF;MF;MF;CC;MF;MF;MF;MF;MF;MF;MF;MF;MF;BP;BP;CC	RNA binding;nucleus;nucleus;DNA binding;DNA-binding transcription factor activity;cell differentiation;negative regulation of transcription, DNA-templated;nucleus;RNA polymerase II regulatory region sequence-specific DNA binding;mRNA binding;cell proliferation;sequence-specific DNA binding;DNA-binding transcription factor activity, RNA polymerase II-specific;double-stranded DNA binding;DNA-bindin…
ENSG00000100316	RPL3	ribosomal protein L3	20688.7	9992.2	1.0502	1.0789e-186	8.9459e-184	GO:0005730;GO:0005829;GO:0005622;GO:0003735;GO:0006412;GO:0005840;GO:0003723;GO:0005634;GO:0005634;GO:0005737;GO:0005737;GO:0006412;GO:0005730;GO:0005829;GO:0005622;GO:0003735;GO:0006412;GO:0005840;GO:0003735;GO:0005730;GO:0005730;GO:0005925;GO:0003735;GO:0000027;GO:0005515;GO:0005829;GO:0070062;GO:0032991;GO:0006413;GO:0003723;GO:0006412;GO:0005730;GO:0000184;GO:0003735;GO:0006614;GO:0022625;GO:…	CC;CC;CC;MF;BP;CC;MF;CC;CC;CC;CC;BP;CC;CC;CC;MF;BP;CC;MF;CC;CC;CC;MF;BP;MF;CC;CC;CC;BP;MF;BP;CC;BP;MF;BP;CC;CC;BP;CC;CC;CC;MF;BP;CC;CC;CC;CC;MF;BP;CC;CC;CC;CC;MF;BP;CC;CC;MF;BP;CC	nucleolus;cytosol;intracellular;structural constituent of ribosome;translation;ribosome;RNA binding;nucleus;nucleus;cytoplasm;cytoplasm;translation;nucleolus;cytosol;intracellular;structural constituent of ribosome;translation;ribosome;structural constituent of ribosome;nucleolus;nucleolus;focal adhesion;structural constituent of ribosome;ribosomal large subunit assembly;protein binding;cytosol;e…	hsa:6122;hsa:6122	hsa03010;hsa05171	Ribosome ;Coronavirus disease - COVID-19
ENSG00000198521	ZNF43	zinc finger protein 43	440.09	1834.42	-2.0633	1.6994e-185	1.3784e-182	GO:0003676;GO:0005634;GO:0046872;GO:0006355;GO:0003677;GO:0005622;GO:0006357;GO:0000981;GO:0000981;GO:0003677;GO:0003676;GO:0005634;GO:0046872;GO:0006355;GO:0003677;GO:0005622;GO:0006357;GO:0000981;GO:0000981;GO:0003677;GO:0003676;GO:0005634;GO:0046872;GO:0006355;GO:0003677;GO:0005622;GO:0006357;GO:0000981;GO:0000981;GO:0003677;GO:0003676;GO:0005634;GO:0046872;GO:0006355;GO:0003677;GO:0005622;GO:…	MF;CC;MF;BP;MF;CC;BP;MF;MF;MF;MF;CC;MF;BP;MF;CC;BP;MF;MF;MF;MF;CC;MF;BP;MF;CC;BP;MF;MF;MF;MF;CC;MF;BP;MF;CC;BP;MF;MF;MF;MF;BP;CC;MF;BP;CC;MF;MF;BP;CC	nucleic acid binding;nucleus;metal ion binding;regulation of transcription, DNA-templated;DNA binding;intracellular;regulation of transcription by RNA polymerase II;DNA-binding transcription factor activity, RNA polymerase II-specific;DNA-binding transcription factor activity, RNA polymerase II-specific;DNA binding;nucleic acid binding;nucleus;metal ion binding;regulation of transcription, DNA-te…	hsa:7594	hsa05168	Herpes simplex virus 1 infection
ENSG00000130749	ZC3H4	zinc finger CCCH-type containing 4	164.19	1225.48	-2.8958	1.7568e-183	1.3947e-180	GO:0003723;GO:0046872;GO:0005829;GO:0005654;GO:0005634;GO:0006357;GO:0003700;GO:0000981;GO:0045892;GO:0001162;GO:0046872	MF;MF;CC;CC;CC;BP;MF;MF;BP;MF;MF	RNA binding;metal ion binding;cytosol;nucleoplasm;nucleus;regulation of transcription by RNA polymerase II;DNA-binding transcription factor activity;DNA-binding transcription factor activity, RNA polymerase II-specific;negative regulation of transcription, DNA-templated;RNA polymerase II intronic transcription regulatory region sequence-specific DNA binding;metal ion binding
ENSG00000179981	TSHZ1	teashirt zinc finger homeobox 1	965.45	2972.03	-1.6198	1.8409e-183	1.431e-180	GO:0003676;GO:0005634;GO:0046872;GO:0003677;GO:0007275;GO:0000122;GO:0005634;GO:0010468;GO:0001078;GO:0006357;GO:0000981;GO:0000981;GO:0003682;GO:0003676;GO:0005634;GO:0046872;GO:0003677;GO:0007275;GO:0000122;GO:0005634;GO:0010468;GO:0001078;GO:0006357;GO:0000981;GO:0000981;GO:0003682;GO:0009952;GO:0042474;GO:0060023;GO:0003676;GO:0010468;GO:0010468	MF;CC;MF;MF;BP;BP;CC;BP;MF;BP;MF;MF;MF;MF;CC;MF;MF;BP;BP;CC;BP;MF;BP;MF;MF;MF;BP;BP;BP;MF;BP;BP	nucleic acid binding;nucleus;metal ion binding;DNA binding;multicellular organism development;negative regulation of transcription by RNA polymerase II;nucleus;regulation of gene expression;proximal promoter DNA-binding transcription repressor activity, RNA polymerase II-specific;regulation of transcription by RNA polymerase II;DNA-binding transcription factor activity, RNA polymerase II-specific…
ENSG00000177200	CHD9	chromodomain helicase DNA binding protein 9	757.81	2475.13	-1.7089	1.428e-182	1.0874e-179	GO:0005634;GO:0005737;GO:0000166;GO:0005524;GO:0016787;GO:0006325;GO:0004386;GO:0003677;GO:0016817;GO:0005654;GO:0019216;GO:0005634;GO:0005737;GO:0000166;GO:0005524;GO:0016787;GO:0006325;GO:0004386;GO:0003677;GO:0016817;GO:0005654;GO:0019216;GO:0005634;GO:0005737;GO:0000166;GO:0005524;GO:0016787;GO:0006325;GO:0004386;GO:0003677;GO:0016817;GO:0005654;GO:0019216;GO:0005524;GO:0016817;GO:0016817;GO:…	CC;CC;MF;MF;MF;BP;MF;MF;MF;CC;BP;CC;CC;MF;MF;MF;BP;MF;MF;MF;CC;BP;CC;CC;MF;MF;MF;BP;MF;MF;MF;CC;BP;MF;MF;MF;CC;CC;MF;MF;MF;BP;MF;MF;MF;CC;BP;MF	nucleus;cytoplasm;nucleotide binding;ATP binding;hydrolase activity;chromatin organization;helicase activity;DNA binding;hydrolase activity, acting on acid anhydrides;nucleoplasm;regulation of lipid metabolic process;nucleus;cytoplasm;nucleotide binding;ATP binding;hydrolase activity;chromatin organization;helicase activity;DNA binding;hydrolase activity, acting on acid anhydrides;nucleoplasm;reg…
ENSG00000152952	PLOD2	procollagen-lysine,2-oxoglutarate 5-dioxygenase 2	30949.5	13134.3	1.2363	3.2931e-181	2.4575e-178	GO:0016020;GO:0046872;GO:0016491;GO:0055114;GO:0005783;GO:0005506;GO:0016705;GO:0031418;GO:0008475;GO:0051213;GO:0005789;GO:0070062;GO:0001666;GO:0005783;GO:0006464;GO:0008475;GO:0008475;GO:0008475;GO:0008475;GO:0017185;GO:0017185;GO:0017185;GO:0030199;GO:0032963;GO:0046947;GO:0046947;GO:0046947;GO:0030867;GO:0016020;GO:0046872;GO:0016491;GO:0055114;GO:0005783;GO:0005506;GO:0016705;GO:0031418;GO:…	CC;MF;MF;BP;CC;MF;MF;MF;MF;MF;CC;CC;BP;CC;BP;MF;MF;MF;MF;BP;BP;BP;BP;BP;BP;BP;BP;CC;CC;MF;MF;BP;CC;MF;MF;MF;MF;MF;CC;CC;BP;CC;BP;MF;MF;MF;MF;BP;BP;BP;BP;BP;BP;BP;BP;CC;CC;MF;MF;BP;CC;MF;MF;MF;MF;MF;CC;CC;BP;CC;BP;MF;MF;MF;MF;BP;BP;BP;BP;BP;BP;BP;BP;CC;MF;BP;MF;CC;MF;MF;MF;MF	membrane;metal ion binding;oxidoreductase activity;oxidation-reduction process;endoplasmic reticulum;iron ion binding;oxidoreductase activity, acting on paired donors, with incorporation or reduction of molecular oxygen;L-ascorbic acid binding;procollagen-lysine 5-dioxygenase activity;dioxygenase activity;endoplasmic reticulum membrane;extracellular exosome;response to hypoxia;endoplasmic reticul…	hsa:5352;hsa:5352	hsa00310;hsa01100	Lysine degradation ;Metabolic pathways
ENSG00000180543	TSPYL5	TSPY like 5	1216.58	3428.31	-1.4938	1.8998e-178	1.39e-175	GO:0005634;GO:0006334;GO:0005515;GO:0040008;GO:0031398;GO:0008284;GO:0008284;GO:0051897;GO:0071480	CC;BP;MF;BP;BP;BP;BP;BP;BP	nucleus;nucleosome assembly;protein binding;regulation of growth;positive regulation of protein ubiquitination;positive regulation of cell proliferation;positive regulation of cell proliferation;positive regulation of protein kinase B signaling;cellular response to gamma radiation
Novel.30083	-	-	1004.97	125.03	3.0071	2.7402e-177	1.9662e-174
ENSG00000168411	RFWD3	ring finger and WD repeat domain 3	1236.72	3271.49	-1.4038	1.0872e-173	7.5125e-171	GO:0005634;GO:0005634;GO:0005634;GO:0005737;GO:0046872;GO:0005654;GO:0016740;GO:0016567;GO:0016567;GO:0004842;GO:0005515;GO:0004842;GO:0006281;GO:0006974;GO:0006974;GO:0036297;GO:0000724;GO:0000724;GO:0035861;GO:0031297;GO:0016605;GO:0002039;GO:0010212;GO:0036297;GO:0090734;GO:0031571;GO:2000001;GO:0097371;GO:0031052;GO:0005634;GO:0005634;GO:0005634;GO:0005737;GO:0046872;GO:0005654;GO:0016740;GO:…	CC;CC;CC;CC;MF;CC;MF;BP;BP;MF;MF;MF;BP;BP;BP;BP;BP;BP;CC;BP;CC;MF;BP;BP;CC;BP;BP;MF;BP;CC;CC;CC;CC;MF;CC;MF;BP;BP;MF;MF;MF;BP;BP;BP;BP;BP;BP;CC;BP;CC;MF;BP;BP;CC;BP;BP;MF	nucleus;nucleus;nucleus;cytoplasm;metal ion binding;nucleoplasm;transferase activity;protein ubiquitination;protein ubiquitination;ubiquitin-protein transferase activity;protein binding;ubiquitin-protein transferase activity;DNA repair;cellular response to DNA damage stimulus;cellular response to DNA damage stimulus;interstrand cross-link repair;double-strand break repair via homologous recombina…
ENSG00000204882	GPR20	G protein-coupled receptor 20	741.12	2509.54	-1.7582	1.5019e-173	1.0189e-170	GO:0016020;GO:0016021;GO:0004930;GO:0007186;GO:0005886;GO:0007165;GO:0004930;GO:0005886;GO:0005887;GO:0005887;GO:0007186;GO:0004930;GO:0035025;GO:0051482;GO:0043235	CC;CC;MF;BP;CC;BP;MF;CC;CC;CC;BP;MF;BP;BP;CC	membrane;integral component of membrane;G protein-coupled receptor activity;G protein-coupled receptor signaling pathway;plasma membrane;signal transduction;G protein-coupled receptor activity;plasma membrane;integral component of plasma membrane;integral component of plasma membrane;G protein-coupled receptor signaling pathway;G protein-coupled receptor activity;positive regulation of Rho protei…
ENSG00000143970	ASXL2	ASXL transcriptional regulator 2	533.07	1928.51	-1.8563	1.2664e-172	8.4379e-170	GO:0005634;GO:0046872;GO:0005654;GO:0006355;GO:0003677;GO:0006351;GO:0045944;GO:0045944;GO:0005654;GO:0016579;GO:0003682;GO:0045600;GO:0009887;GO:0042975;GO:0035360;GO:0042975;GO:0035517;GO:0005634;GO:0046872;GO:0005654;GO:0006355;GO:0003677;GO:0006351;GO:0045944;GO:0045944;GO:0005654;GO:0016579;GO:0003682;GO:0045600;GO:0009887;GO:0042975;GO:0035360;GO:0042975;GO:0035517;GO:0005654;GO:0006355;GO:…	CC;MF;CC;BP;MF;BP;BP;BP;CC;BP;MF;BP;BP;MF;BP;MF;CC;CC;MF;CC;BP;MF;BP;BP;BP;CC;BP;MF;BP;BP;MF;BP;MF;CC;CC;BP;MF;BP	nucleus;metal ion binding;nucleoplasm;regulation of transcription, DNA-templated;DNA binding;transcription, DNA-templated;positive regulation of transcription by RNA polymerase II;positive regulation of transcription by RNA polymerase II;nucleoplasm;protein deubiquitination;chromatin binding;positive regulation of fat cell differentiation;animal organ morphogenesis;peroxisome proliferator activat…
ENSG00000127863	TNFRSF19	TNF receptor superfamily member 19	3275.58	7151.93	-1.1269	4.2085e-172	2.7549e-169	GO:0005622;GO:0016020;GO:0016021;GO:0016021;GO:0006915;GO:0006915;GO:0005886;GO:0038023;GO:0033209;GO:0046330;GO:0043123;GO:0007254;GO:0005031;GO:0005622;GO:0016020;GO:0016021;GO:0016021;GO:0006915;GO:0006915;GO:0005886;GO:0038023;GO:0033209;GO:0046330;GO:0043123;GO:0007254;GO:0005031;GO:0001942;GO:0043123;GO:0005622;GO:0016020;GO:0016021;GO:0016021;GO:0006915;GO:0006915;GO:0005886;GO:0038023;GO:…	CC;CC;CC;CC;BP;BP;CC;MF;BP;BP;BP;BP;MF;CC;CC;CC;CC;BP;BP;CC;MF;BP;BP;BP;BP;MF;BP;BP;CC;CC;CC;CC;BP;BP;CC;MF;BP;BP;BP;BP;MF;CC;CC;CC;CC;BP;BP;CC;MF;BP;BP;BP;BP;MF	intracellular;membrane;integral component of membrane;integral component of membrane;apoptotic process;apoptotic process;plasma membrane;signaling receptor activity;tumor necrosis factor-mediated signaling pathway;positive regulation of JNK cascade;positive regulation of I-kappaB kinase/NF-kappaB signaling;JNK cascade;tumor necrosis factor-activated receptor activity;intracellular;membrane;integr…	hsa:55504	hsa04060	Cytokine-cytokine receptor interaction
ENSG00000163041	H3F3A	H3 histone family member 3A	5724.96	2566.13	1.1575	1.1096e-170	7.1387e-168	GO:0005634;GO:0005634;GO:0005634;GO:0003677;GO:0046982;GO:0006334;GO:0006334;GO:0000786;GO:0000786;GO:0005694;GO:0005515;GO:0005576;GO:0005634;GO:0005654;GO:0070062;GO:0044267;GO:0032991;GO:0000784;GO:0001649;GO:0006997;GO:0007283;GO:0007286;GO:0007338;GO:0007420;GO:0007566;GO:0008283;GO:0008584;GO:0009725;GO:0031508;GO:0031509;GO:0035264;GO:0042692;GO:0048477;GO:0090230;GO:1902340;GO:0001740;GO:…	CC;CC;CC;MF;MF;BP;BP;CC;CC;CC;MF;CC;CC;CC;CC;BP;CC;CC;BP;BP;BP;BP;BP;BP;BP;BP;BP;BP;BP;BP;BP;BP;BP;BP;BP;CC;MF;BP;BP;BP;BP;CC;BP;BP;BP;BP;MF;MF;MF;CC;CC;BP;CC;MF;MF;CC;CC;CC;CC;CC;MF;MF;BP;BP;CC;CC;CC;MF;CC;CC;CC;CC;BP;CC;CC;MF;BP;BP;BP;BP;CC;BP;BP;BP;BP;MF;MF;MF;CC;CC;BP;CC;CC;CC;MF;MF;BP;BP;CC;CC;CC;MF;CC;CC;CC;CC;BP;CC;CC;MF;BP;BP;BP;BP;CC;BP;BP;BP;BP;MF;MF;MF;CC;CC;BP	nucleus;nucleus;nucleus;DNA binding;protein heterodimerization activity;nucleosome assembly;nucleosome assembly;nucleosome;nucleosome;chromosome;protein binding;extracellular region;nucleus;nucleoplasm;extracellular exosome;cellular protein metabolic process;protein-containing complex;nuclear chromosome, telomeric region;osteoblast differentiation;nucleus organization;spermatogenesis;spermatid de…	hsa:3020;hsa:3020;hsa:3020;hsa:3020;hsa:3020	hsa04613;hsa05034;hsa05131;hsa05202;hsa05322	Neutrophil extracellular trap formation ;Alcoholism ;Shigellosis ;Transcriptional misregulation in cancer ;Systemic lupus erythematosus
ENSG00000185070	FLRT2	fibronectin leucine rich transmembrane protein 2	599.58	2245.58	-1.9084	1.4219e-170	8.9922e-168	GO:0016020;GO:0016021;GO:0005783;GO:0005789;GO:0031090;GO:0043231;GO:0007155;GO:0005886;GO:0005576;GO:0007275;GO:0030054;GO:0045202;GO:0005925;GO:0005925;GO:0005925;GO:0005886;GO:0005887;GO:0005887;GO:0070062;GO:0008150;GO:0031012;GO:0043005;GO:0030674;GO:0005911;GO:0008543;GO:0005104;GO:0045499;GO:0003007;GO:0003007;GO:0007411;GO:0008543;GO:0008543;GO:0050919;GO:0051965;GO:0061343;GO:0061343;GO:…	CC;CC;CC;CC;CC;CC;BP;CC;CC;BP;CC;CC;CC;CC;CC;CC;CC;CC;CC;BP;CC;CC;MF;CC;BP;MF;MF;BP;BP;BP;BP;BP;BP;BP;BP;BP;BP;BP;BP;CC;CC;CC;CC;CC;CC;CC;CC;CC;BP;CC;CC;BP;CC;CC;CC;CC;CC;CC;CC;CC;CC;BP;CC;CC;MF;CC;BP;BP;BP;BP;BP;BP	membrane;integral component of membrane;endoplasmic reticulum;endoplasmic reticulum membrane;organelle membrane;intracellular membrane-bounded organelle;cell adhesion;plasma membrane;extracellular region;multicellular organism development;cell junction;synapse;focal adhesion;focal adhesion;focal adhesion;plasma membrane;integral component of plasma membrane;integral component of plasma membrane;e…
ENSG00000118260	CREB1	cAMP responsive element binding protein 1	207.28	1204.54	-2.5393	3.5902e-170	2.2327e-167	GO:0045944;GO:0005634;GO:0005654;GO:0006355;GO:0003677;GO:0003700;GO:0005515;GO:0007623;GO:0048511;GO:0030154;GO:0045893;GO:0042802;GO:0000981;GO:0000981;GO:0000981;GO:0000978;GO:0005654;GO:0050821;GO:0001228;GO:0005667;GO:0016032;GO:0007165;GO:0019899;GO:0005634;GO:0000980;GO:0003712;GO:0001077;GO:0001102;GO:0006468;GO:0010944;GO:0003700;GO:0045600;GO:0046889;GO:0003705;GO:0045944;GO:0035497;GO:…	BP;CC;CC;BP;MF;MF;MF;BP;BP;BP;BP;MF;MF;MF;MF;MF;CC;BP;MF;CC;BP;BP;MF;CC;MF;MF;MF;MF;BP;BP;MF;BP;BP;MF;BP;MF;CC;MF;BP;BP;BP;CC;BP;CC;CC;BP;MF;MF;MF;BP;BP;BP;BP;MF;MF;MF;MF;MF;CC;BP;MF;CC;BP;BP;MF;CC;MF;MF;MF;MF;BP;BP;MF;BP;BP;MF;BP;MF;CC;MF;MF;MF;MF;MF;MF;MF;MF;MF;MF;MF;BP;BP;BP;BP;BP;BP;BP;BP;BP;BP;BP;BP;BP;BP;BP;BP;BP;BP;BP;BP;BP;BP;BP;BP;BP;BP;BP;BP;BP;BP;BP;BP;BP;BP;BP;BP;BP;BP;BP;BP;BP;BP;BP;…	positive regulation of transcription by RNA polymerase II;nucleus;nucleoplasm;regulation of transcription, DNA-templated;DNA binding;DNA-binding transcription factor activity;protein binding;circadian rhythm;rhythmic process;cell differentiation;positive regulation of transcription, DNA-templated;identical protein binding;DNA-binding transcription factor activity, RNA polymerase II-specific;DNA-b…	hsa:1385;hsa:1385;hsa:1385;hsa:1385;hsa:1385;hsa:1385;hsa:1385;hsa:1385;hsa:1385;hsa:1385;hsa:1385;hsa:1385;hsa:1385;hsa:1385;hsa:1385;hsa:1385;hsa:1385;hsa:1385;hsa:1385;hsa:1385;hsa:1385;hsa:1385;hsa:1385;hsa:1385;hsa:1385;hsa:1385;hsa:1385;hsa:1385;hsa:1385;hsa:1385;hsa:1385;hsa:1385;hsa:1385;hsa:1385;hsa:1385;hsa:1385;hsa:1385;hsa:1385;hsa:1385;hsa:1385;hsa:1385	hsa04022;hsa04024;hsa04151;hsa04152;hsa04211;hsa04261;hsa04380;hsa04612;hsa04668;hsa04710;hsa04713;hsa04714;hsa04725;hsa04728;hsa04911;hsa04915;hsa04916;hsa04918;hsa04922;hsa04924;hsa04925;hsa04926;hsa04927;hsa04928;hsa04931;hsa04934;hsa04935;hsa04962;hsa05016;hsa05020;hsa05030;hsa05031;hsa05034;hsa05152;hsa05161;hsa05163;hsa05165;hsa05166;hsa05167;hsa05203;hsa05215	cGMP-PKG signaling pathway ;cAMP signaling pathway ;PI3K-Akt signaling pathway ;AMPK signaling pathway ;Longevity regulating pathway ;Adrenergic signaling in cardiomyocytes ;Osteoclast differentiation ;Antigen processing and presentation ;TNF signaling pathway ;Circadian rhythm ;Circadian entrainment ;Thermogenesis ;Cholinergic synapse ;Dopaminergic synapse ;Insulin secretion ;Estrogen signaling …
ENSG00000183530	PRR14L	proline rich 14 like	298.42	1452.78	-2.2879	1.8245e-169	1.0806e-166
ENSG00000197746	PSAP	prosaposin	15578.8	7506.21	1.0538	4.7449e-169	2.7663e-166	GO:0005615;GO:0005615;GO:0043231;GO:0006629;GO:0001664;GO:0006665;GO:0007193;GO:0019216;GO:0043408;GO:0043410;GO:0048589;GO:0060736;GO:0060742;GO:0071310;GO:1903206;GO:0005764;GO:0043085;GO:0005515;GO:0005576;GO:0005764;GO:0005615;GO:0005576;GO:0005886;GO:0070062;GO:0062023;GO:0007186;GO:0043312;GO:0002576;GO:0005615;GO:0007193;GO:0035577;GO:0043202;GO:0005765;GO:0008047;GO:0008289;GO:0042803;GO:…	CC;CC;CC;BP;MF;BP;BP;BP;BP;BP;BP;BP;BP;BP;BP;CC;BP;MF;CC;CC;CC;CC;CC;CC;CC;BP;BP;BP;CC;BP;CC;CC;CC;MF;MF;MF;CC;CC;BP;MF;MF;MF;MF;MF;MF;MF;BP;BP;BP;BP;BP;BP;CC;BP;BP;CC;BP;BP;CC;CC;BP;BP;CC	extracellular space;extracellular space;intracellular membrane-bounded organelle;lipid metabolic process;G protein-coupled receptor binding;sphingolipid metabolic process;adenylate cyclase-inhibiting G protein-coupled receptor signaling pathway;regulation of lipid metabolic process;regulation of MAPK cascade;positive regulation of MAPK cascade;developmental growth;prostate gland growth;epithelial…	hsa:5660;hsa:5660	hsa00600;hsa04142	Sphingolipid metabolism ;Lysosome
ENSG00000113384	GOLPH3	golgi phosphoprotein 3	1743.97	4312.95	-1.3072	7.8674e-169	4.5162e-166	GO:0016020;GO:0015031;GO:0005794;GO:0043231;GO:0005794;GO:0005829;GO:0005739;GO:0005739;GO:0005886;GO:0005515;GO:0008289;GO:0007030;GO:0032580;GO:0005829;GO:0005758;GO:0005768;GO:0070273;GO:0005802;GO:0016477;GO:0008283;GO:0005802;GO:0070273;GO:0043001;GO:0019899;GO:0030032;GO:0010821;GO:0050714;GO:0031985;GO:0007030;GO:0006890;GO:0032008;GO:0070273;GO:0005794;GO:0009101;GO:0009306;GO:0043066;GO:…	CC;BP;CC;CC;CC;CC;CC;CC;CC;MF;MF;BP;CC;CC;CC;CC;MF;CC;BP;BP;CC;MF;BP;MF;BP;BP;BP;CC;BP;BP;BP;MF;CC;BP;BP;BP;BP;BP;BP;BP;CC;BP;BP;BP;BP;BP;MF	membrane;protein transport;Golgi apparatus;intracellular membrane-bounded organelle;Golgi apparatus;cytosol;mitochondrion;mitochondrion;plasma membrane;protein binding;lipid binding;Golgi organization;Golgi cisterna membrane;cytosol;mitochondrial intermembrane space;endosome;phosphatidylinositol-4-phosphate binding;trans-Golgi network;cell migration;cell proliferation;trans-Golgi network;phosphat…
ENSG00000131238	PPT1	palmitoyl-protein thioesterase 1	8807.98	4394.3	1.0029	2.8806e-168	1.6042e-165	GO:0005634;GO:0016020;GO:0015031;GO:0016787;GO:0005794;GO:0016042;GO:0005829;GO:0005515;GO:0005576;GO:0005576;GO:0005576;GO:0045121;GO:0050896;GO:0008474;GO:0098599;GO:0005764;GO:0005764;GO:0005764;GO:0007399;GO:0048666;GO:0030424;GO:0002084;GO:0070062;GO:0007399;GO:0005764;GO:0007601;GO:0043524;GO:0016290;GO:0016290;GO:0043066;GO:0030308;GO:0048260;GO:0007420;GO:0043202;GO:0046949;GO:0008021;GO:…	CC;CC;BP;MF;CC;BP;CC;MF;CC;CC;CC;CC;BP;MF;MF;CC;CC;CC;BP;BP;CC;BP;CC;BP;CC;BP;BP;MF;MF;BP;BP;BP;BP;CC;BP;CC;BP;BP;BP;BP;MF;MF;MF;MF;MF;BP;BP;BP;BP;BP;BP;BP;BP;BP;BP;BP;BP;BP;BP;BP;BP;BP;BP;CC;CC;CC;CC;CC;CC;CC;MF;MF;BP;MF;MF;BP;MF;MF;BP;MF;MF;BP;MF;MF;BP;MF;MF;BP;MF;MF;BP;CC;CC;BP;MF;CC;BP;CC;MF;CC;CC;CC;CC;BP;MF;MF;CC;CC;CC;BP;BP;CC;BP;CC;BP;CC;BP;BP;MF;MF;BP;BP;BP;BP;CC;BP;CC;BP;BP;BP;BP;MF;MF;…	nucleus;membrane;protein transport;hydrolase activity;Golgi apparatus;lipid catabolic process;cytosol;protein binding;extracellular region;extracellular region;extracellular region;membrane raft;response to stimulus;palmitoyl-(protein) hydrolase activity;palmitoyl hydrolase activity;lysosome;lysosome;lysosome;nervous system development;neuron development;axon;protein depalmitoylation;extracellula…	hsa:5538;hsa:5538;hsa:5538;hsa:5538	hsa00062;hsa01100;hsa01212;hsa04142	Fatty acid elongation ;Metabolic pathways ;Fatty acid metabolism ;Lysosome
ENSG00000111669	TPI1	triosephosphate isomerase 1	14390.8	6919.42	1.0568	5.052e-168	2.7721e-165	GO:0005634;GO:0016853;GO:0003824;GO:0006096;GO:0005515;GO:0005615;GO:0006094;GO:0005829;GO:0005829;GO:0070062;GO:0006094;GO:0006094;GO:0006096;GO:0061621;GO:0031625;GO:0004807;GO:0004807;GO:0004807;GO:0004807;GO:0004807;GO:0019563;GO:0046166;GO:0005634;GO:0016853;GO:0003824;GO:0006096;GO:0005515;GO:0005615;GO:0006094;GO:0005829;GO:0005829;GO:0070062;GO:0006094;GO:0006094;GO:0006096;GO:0061621;GO:…	CC;MF;MF;BP;MF;CC;BP;CC;CC;CC;BP;BP;BP;BP;MF;MF;MF;MF;MF;MF;BP;BP;CC;MF;MF;BP;MF;CC;BP;CC;CC;CC;BP;BP;BP;BP;MF;MF;MF;MF;MF;MF;BP;BP;CC;MF;MF;BP;MF;CC;BP;CC;CC;CC;BP;BP;BP;BP;MF;MF;MF;MF;MF;MF;BP;BP;MF;MF;BP;BP;MF;MF;MF;BP;BP;MF;MF;MF;BP;BP;MF;CC;MF;MF;BP;MF;CC;BP;CC;CC;CC;BP;BP;BP;BP;MF;MF;MF;MF;MF;MF;BP;BP;CC;MF;MF;BP;MF;CC;BP;CC;CC;CC;BP;BP;BP;BP;MF;MF;MF;MF;MF;MF;BP;BP	nucleus;isomerase activity;catalytic activity;glycolytic process;protein binding;extracellular space;gluconeogenesis;cytosol;cytosol;extracellular exosome;gluconeogenesis;gluconeogenesis;glycolytic process;canonical glycolysis;ubiquitin protein ligase binding;triose-phosphate isomerase activity;triose-phosphate isomerase activity;triose-phosphate isomerase activity;triose-phosphate isomerase acti…	hsa:7167;hsa:7167;hsa:7167;hsa:7167;hsa:7167;hsa:7167	hsa00010;hsa00051;hsa00562;hsa01100;hsa01200;hsa01230	Glycolysis / Gluconeogenesis ;Fructose and mannose metabolism ;Inositol phosphate metabolism ;Metabolic pathways ;Carbon metabolism ;Biosynthesis of amino acids
ENSG00000172270	BSG	basigin (Ok blood group)	10650.5	4720.07	1.1745	5.6737e-168	3.0681e-165	GO:0016020;GO:0016020;GO:0016021;GO:0043231;GO:0030246;GO:0005739;GO:0005886;GO:0005886;GO:0005886;GO:0042470;GO:0005925;GO:0050900;GO:0005886;GO:0005887;GO:0007411;GO:0005886;GO:0005515;GO:0045296;GO:0070062;GO:0030424;GO:0007166;GO:0000139;GO:0030198;GO:0022617;GO:0072659;GO:0008028;GO:0006090;GO:0098632;GO:0007156;GO:0070593;GO:0005537;GO:0015718;GO:0016020;GO:0016020;GO:0016021;GO:0043231;GO:…	CC;CC;CC;CC;MF;CC;CC;CC;CC;CC;CC;BP;CC;CC;BP;CC;MF;MF;CC;CC;BP;CC;BP;BP;BP;MF;BP;MF;BP;BP;MF;BP;CC;CC;CC;CC;MF;CC;CC;CC;CC;CC;CC;BP;CC;CC;BP;CC;MF;MF;CC;CC;BP;CC;BP;BP;BP;MF;BP;MF;BP;BP;MF;BP;CC;CC;CC;CC;MF;CC;CC;CC;CC;CC;CC;BP;CC;CC;BP;CC;MF;MF;CC;CC;BP;CC;BP;BP;BP;MF;BP;MF;BP;BP;MF;BP;BP;BP;BP;BP;BP;BP;BP;CC;CC;CC;CC;CC;CC;CC;CC;CC;CC;MF;CC;CC;CC;CC;CC;CC;BP;CC;CC;BP;CC;MF;MF;CC;CC;BP;CC;BP;BP;…	membrane;membrane;integral component of membrane;intracellular membrane-bounded organelle;carbohydrate binding;mitochondrion;plasma membrane;plasma membrane;plasma membrane;melanosome;focal adhesion;leukocyte migration;plasma membrane;integral component of plasma membrane;axon guidance;plasma membrane;protein binding;cadherin binding;extracellular exosome;axon;cell surface receptor signaling path…
ENSG00000210082	MT-RNR2	mitochondrially encoded 16S RNA	229304	105160	1.1247	3.8806e-167	2.0394e-164
ENSG00000188636	RTL6	retrotransposon Gag like 6	320.54	1477.61	-2.204	6.222e-167	3.2245e-164
ENSG00000143756	FBXO28	F-box protein 28	476.4	1744.82	-1.8726	7.0245e-167	3.5905e-164	GO:0005694;GO:0005515;GO:0000775;GO:0000776;GO:0000776;GO:0000777;GO:0005694;GO:0005515;GO:0000775;GO:0000776;GO:0000776;GO:0000777	CC;MF;CC;CC;CC;CC;CC;MF;CC;CC;CC;CC	chromosome;protein binding;chromosome, centromeric region;kinetochore;kinetochore;condensed chromosome kinetochore;chromosome;protein binding;chromosome, centromeric region;kinetochore;kinetochore;condensed chromosome kinetochore
ENSG00000107290	SETX	senataxin	2798.26	6247.21	-1.1598	7.2287e-167	3.6449e-164	GO:0005634;GO:0005634;GO:0005737;GO:0005737;GO:0000166;GO:0005524;GO:0005654;GO:0016787;GO:0004386;GO:0032508;GO:0003677;GO:0005694;GO:0045171;GO:0042995;GO:0005515;GO:0006281;GO:0006310;GO:0006974;GO:0006974;GO:0016604;GO:0048511;GO:0030154;GO:0005654;GO:0005730;GO:0007283;GO:0042802;GO:0000781;GO:0007399;GO:0030424;GO:0030424;GO:0045944;GO:0030426;GO:0030426;GO:0034599;GO:0043066;GO:0000165;GO:…	CC;CC;CC;CC;MF;MF;CC;MF;MF;BP;MF;CC;CC;CC;MF;BP;BP;BP;BP;CC;BP;BP;CC;CC;BP;MF;CC;BP;CC;CC;BP;CC;CC;BP;BP;BP;BP;BP;BP;BP;BP;CC;BP;BP;BP;BP;BP;MF;BP;BP;CC;MF;MF;BP;BP;BP;BP;BP	nucleus;nucleus;cytoplasm;cytoplasm;nucleotide binding;ATP binding;nucleoplasm;hydrolase activity;helicase activity;DNA duplex unwinding;DNA binding;chromosome;intercellular bridge;cell projection;protein binding;DNA repair;DNA recombination;cellular response to DNA damage stimulus;cellular response to DNA damage stimulus;nuclear body;rhythmic process;cell differentiation;nucleoplasm;nucleolus;sp…	hsa:23064	hsa05014	Amyotrophic lateral sclerosis
ENSG00000068697	LAPTM4A	lysosomal protein transmembrane 4 alpha	8825.6	4188.14	1.0752	9.967e-166	4.8934e-163	GO:0016020;GO:0016021;GO:0005794;GO:0005765;GO:0016020;GO:0005515;GO:0031902;GO:0012505	CC;CC;CC;CC;CC;MF;CC;CC	membrane;integral component of membrane;Golgi apparatus;lysosomal membrane;membrane;protein binding;late endosome membrane;endomembrane system	hsa:9741	hsa04142	Lysosome
ENSG00000162878	PKDCC	protein kinase domain containing, cytoplasmic	962.32	2676.88	-1.4761	1.952e-165	9.4589e-163	GO:0015031;GO:0000166;GO:0004672;GO:0005524;GO:0006468;GO:0016740;GO:0016301;GO:0016310;GO:0005794;GO:0005794;GO:0004713;GO:0005576;GO:0005576;GO:0004715;GO:0004715;GO:0007275;GO:0030154;GO:0001503;GO:0030501;GO:0032332;GO:0004672;GO:0060021;GO:0048286;GO:0018108;GO:0048566;GO:0042997;GO:0001501;GO:0018108;GO:0030282;GO:0030501;GO:0032332;GO:0035108;GO:0035264;GO:0042997;GO:0048286;GO:0048566;GO:…	BP;MF;MF;MF;BP;MF;MF;BP;CC;CC;MF;CC;CC;MF;MF;BP;BP;BP;BP;BP;MF;BP;BP;BP;BP;BP;BP;BP;BP;BP;BP;BP;BP;BP;BP;BP;BP	protein transport;nucleotide binding;protein kinase activity;ATP binding;protein phosphorylation;transferase activity;kinase activity;phosphorylation;Golgi apparatus;Golgi apparatus;protein tyrosine kinase activity;extracellular region;extracellular region;non-membrane spanning protein tyrosine kinase activity;non-membrane spanning protein tyrosine kinase activity;multicellular organism developme…
ENSG00000129933	MAU2	MAU2 sister chromatid cohesion factor	384.97	1572.01	-2.0281	2.0842e-165	9.9704e-163	GO:0005634;GO:0005634;GO:0005654;GO:0051301;GO:0005694;GO:0005515;GO:0007049;GO:0016604;GO:0005654;GO:0007059;GO:0005654;GO:0003690;GO:0007064;GO:0047485;GO:0000785;GO:0000785;GO:0034088;GO:0071921;GO:0032116;GO:0032116;GO:0090694;GO:0034088;GO:0032116;GO:0007064;GO:0005654;GO:0016604;GO:0007064	CC;CC;CC;BP;CC;MF;BP;CC;CC;BP;CC;MF;BP;MF;CC;CC;BP;BP;CC;CC;CC;BP;CC;BP;CC;CC;BP	nucleus;nucleus;nucleoplasm;cell division;chromosome;protein binding;cell cycle;nuclear body;nucleoplasm;chromosome segregation;nucleoplasm;double-stranded DNA binding;mitotic sister chromatid cohesion;protein N-terminus binding;chromatin;chromatin;maintenance of mitotic sister chromatid cohesion;cohesin loading;SMC loading complex;SMC loading complex;Scc2-Scc4 cohesin loading complex;maintenance…
ENSG00000087086	FTL	ferritin light chain	7799.04	3200.91	1.2857	5.4526e-162	2.5432e-159	GO:0016020;GO:0046872;GO:0055114;GO:0005515;GO:0008199;GO:0006826;GO:0006879;GO:0005506;GO:0005576;GO:0042802;GO:0005737;GO:0005829;GO:0070062;GO:0043312;GO:0035578;GO:0005506;GO:0042802;GO:0006879;GO:0055072;GO:0005506;GO:0008198;GO:0008199;GO:0006880;GO:0008043;GO:0008043;GO:0008043;GO:0044754;GO:0044754	CC;MF;BP;MF;MF;BP;BP;MF;CC;MF;CC;CC;CC;BP;CC;MF;MF;BP;BP;MF;MF;MF;BP;CC;CC;CC;CC;CC	membrane;metal ion binding;oxidation-reduction process;protein binding;ferric iron binding;iron ion transport;cellular iron ion homeostasis;iron ion binding;extracellular region;identical protein binding;cytoplasm;cytosol;extracellular exosome;neutrophil degranulation;azurophil granule lumen;iron ion binding;identical protein binding;cellular iron ion homeostasis;iron ion homeostasis;iron ion bin…	hsa:2512;hsa:2512;hsa:2512	hsa04216;hsa04217;hsa04978	Ferroptosis ;Necroptosis ;Mineral absorption
ENSG00000163659	TIPARP	TCDD inducible poly(ADP-ribose) polymerase	304.75	1410.08	-2.2124	8.0862e-161	3.7249e-158	GO:0046872;GO:0016740;GO:0016757;GO:0003950;GO:0005634;GO:0045732;GO:0003950;GO:0071407;GO:0010629;GO:0035326;GO:0046872;GO:0016740;GO:0016757;GO:0003950;GO:0005634;GO:0045732;GO:0003950;GO:0071407;GO:0010629;GO:0035326;GO:0046872;GO:0016740;GO:0016757;GO:0003950;GO:0005634;GO:0045732;GO:0003950;GO:0071407;GO:0010629;GO:0035326;GO:0001570;GO:0001822;GO:0006471;GO:0006807;GO:0008209;GO:0008210;GO:…	MF;MF;MF;MF;CC;BP;MF;BP;BP;MF;MF;MF;MF;MF;CC;BP;MF;BP;BP;MF;MF;MF;MF;MF;CC;BP;MF;BP;BP;MF;BP;BP;BP;BP;BP;BP;BP;BP;BP;BP;BP;BP;BP;BP;BP;MF;MF;MF;MF;MF;MF;MF;MF;MF;MF;MF;CC;BP;MF;BP;BP;MF	metal ion binding;transferase activity;transferase activity, transferring glycosyl groups;NAD+ ADP-ribosyltransferase activity;nucleus;positive regulation of protein catabolic process;NAD+ ADP-ribosyltransferase activity;cellular response to organic cyclic compound;negative regulation of gene expression;enhancer binding;metal ion binding;transferase activity;transferase activity, transferring gly…
Novel.29998	-	-	346.96	1478.26	-2.0949	5.4618e-160	2.3976e-157
ENSG00000196584	XRCC2	X-ray repair cross complementing 2	272.44	1295.66	-2.2518	1.1344e-159	4.8653e-157	GO:0005634;GO:0005737;GO:0043231;GO:0005524;GO:0005654;GO:0003677;GO:0008094;GO:0006281;GO:0005856;GO:0005515;GO:0006310;GO:0006974;GO:0000724;GO:0005813;GO:0005815;GO:0000724;GO:0033063;GO:0005654;GO:0007098;GO:0000400;GO:0000278;GO:0006281;GO:0005657;GO:0033063;GO:0051321;GO:0006281;GO:0001701;GO:0001756;GO:0010165;GO:0010332;GO:0022008;GO:0035264;GO:0042148;GO:0043524;GO:0050769;GO:2000269;GO:…	CC;CC;CC;MF;CC;MF;MF;BP;CC;MF;BP;BP;BP;CC;CC;BP;CC;CC;BP;MF;BP;BP;CC;CC;BP;BP;BP;BP;BP;BP;BP;BP;BP;BP;BP;BP;CC	nucleus;cytoplasm;intracellular membrane-bounded organelle;ATP binding;nucleoplasm;DNA binding;DNA-dependent ATPase activity;DNA repair;cytoskeleton;protein binding;DNA recombination;cellular response to DNA damage stimulus;double-strand break repair via homologous recombination;centrosome;microtubule organizing center;double-strand break repair via homologous recombination;Rad51B-Rad51C-Rad51D-X…	hsa:7516	hsa03440	Homologous recombination
ENSG00000137504	CREBZF	CREB/ATF bZIP transcription factor	668.82	2330.2	-1.8039	7.7366e-159	3.2804e-156	GO:0005634;GO:0005634;GO:0006355;GO:0005739;GO:0003677;GO:0003700;GO:0005515;GO:0006351;GO:0005634;GO:0042802;GO:0006357;GO:0000981;GO:0000981;GO:0000981;GO:0009615;GO:0051090;GO:0045892;GO:0045814;GO:0051090;GO:0006355;GO:0003700;GO:0006355;GO:0003700;GO:0005634;GO:0005634;GO:0006355;GO:0005739;GO:0003677;GO:0003700;GO:0005515;GO:0006351;GO:0005634;GO:0042802;GO:0006357;GO:0000981;GO:0000981;GO:…	CC;CC;BP;CC;MF;MF;MF;BP;CC;MF;BP;MF;MF;MF;BP;BP;BP;BP;BP;BP;MF;BP;MF;CC;CC;BP;CC;MF;MF;MF;BP;CC;MF;BP;MF;MF;MF;BP;BP;BP;BP;BP	nucleus;nucleus;regulation of transcription, DNA-templated;mitochondrion;DNA binding;DNA-binding transcription factor activity;protein binding;transcription, DNA-templated;nucleus;identical protein binding;regulation of transcription by RNA polymerase II;DNA-binding transcription factor activity, RNA polymerase II-specific;DNA-binding transcription factor activity, RNA polymerase II-specific;DNA-…
ENSG00000110917	MLEC	malectin	7807.51	3876.17	1.01	8.0153e-158	3.3604e-155	GO:0016020;GO:0016020;GO:0016021;GO:0005783;GO:0005783;GO:0005789;GO:0030246;GO:0030246;GO:0005975;GO:0005886;GO:0005789;GO:0006457;GO:0043312;GO:0035579;GO:0019899;GO:0030246;GO:0030246;GO:0030246	CC;CC;CC;CC;CC;CC;MF;MF;BP;CC;CC;BP;BP;CC;MF;MF;MF;MF	membrane;membrane;integral component of membrane;endoplasmic reticulum;endoplasmic reticulum;endoplasmic reticulum membrane;carbohydrate binding;carbohydrate binding;carbohydrate metabolic process;plasma membrane;endoplasmic reticulum membrane;protein folding;neutrophil degranulation;specific granule membrane;enzyme binding;carbohydrate binding;carbohydrate binding;carbohydrate binding
ENSG00000136603	SKIL	SKI like proto-oncogene	2055.58	5143.54	-1.3252	1.2214e-156	4.9538e-154	GO:0000122;GO:0046332;GO:0030512;GO:0000122;GO:0005515;GO:0046332;GO:0030512;GO:0000981;GO:0000981;GO:0000978;GO:0001078;GO:0005654;GO:0032991;GO:0046332;GO:0000122;GO:0030512;GO:0030514;GO:0045596;GO:0048666;GO:0000122;GO:0005515;GO:0046332;GO:0030512;GO:0000981;GO:0000981;GO:0000978;GO:0001078;GO:0005654;GO:0032991;GO:0046332;GO:0000122;GO:0030512;GO:0030514;GO:0045596;GO:0048666;GO:0000122;GO:…	BP;MF;BP;BP;MF;MF;BP;MF;MF;MF;MF;CC;CC;MF;BP;BP;BP;BP;BP;BP;MF;MF;BP;MF;MF;MF;MF;CC;CC;MF;BP;BP;BP;BP;BP;BP;MF;MF;BP;MF;MF;MF;MF;CC;CC;MF;BP;BP;BP;BP;BP;BP;MF;MF;BP;MF;MF;MF;MF;CC;CC;MF;BP;BP;BP;BP;BP;MF;BP;BP;BP;BP;BP;BP;BP;BP;BP;BP;BP;CC;CC;BP;MF;BP	negative regulation of transcription by RNA polymerase II;SMAD binding;negative regulation of transforming growth factor beta receptor signaling pathway;negative regulation of transcription by RNA polymerase II;protein binding;SMAD binding;negative regulation of transforming growth factor beta receptor signaling pathway;DNA-binding transcription factor activity, RNA polymerase II-specific;DNA-bin…	hsa:6498	hsa04550	Signaling pathways regulating pluripotency of stem cells
ENSG00000261051	AC107021.2	novel transcript, overlapping to PLOD2	817.01	109.71	2.8934	2.6235e-155	1.0414e-152
ENSG00000165671	NSD1	nuclear receptor binding SET domain protein 1	1306.29	3351.35	-1.3599	1.5437e-154	6e-152	GO:0005634;GO:0046872;GO:0008168;GO:0016740;GO:0032259;GO:0006325;GO:0005694;GO:0008270;GO:0005515;GO:0018024;GO:0046975;GO:0046975;GO:0045893;GO:0034968;GO:0042799;GO:0003714;GO:0000122;GO:0005654;GO:0030331;GO:0042974;GO:0003682;GO:0003712;GO:0018024;GO:0050681;GO:0046966;GO:0000978;GO:0046965;GO:0016571;GO:0000414;GO:0010452;GO:0033135;GO:0034770;GO:1903025;GO:0005634;GO:0046872;GO:0008168;GO:…	CC;MF;MF;MF;BP;BP;CC;MF;MF;MF;MF;MF;BP;BP;MF;MF;BP;CC;MF;MF;MF;MF;MF;MF;MF;MF;MF;BP;BP;BP;BP;BP;BP;CC;MF;MF;MF;BP;BP;CC;MF;MF;MF;MF;MF;BP;BP;MF;MF;BP;CC;MF;MF;MF;MF;MF;MF;MF;MF;MF;BP;BP;BP;BP;BP;BP;CC;MF;MF;MF;BP;BP;CC;MF;MF;MF;MF;MF;BP;BP;MF;MF;BP;CC;MF;MF;MF;MF;MF;MF;MF;MF;MF;BP;BP;BP;BP;BP;BP	nucleus;metal ion binding;methyltransferase activity;transferase activity;methylation;chromatin organization;chromosome;zinc ion binding;protein binding;histone-lysine N-methyltransferase activity;histone methyltransferase activity (H3-K36 specific);histone methyltransferase activity (H3-K36 specific);positive regulation of transcription, DNA-templated;histone lysine methylation;histone methyltra…	hsa:64324;hsa:64324	hsa00310;hsa01100	Lysine degradation ;Metabolic pathways
ENSG00000106571	GLI3	GLI family zinc finger 3	744.45	2188.35	-1.5561	2.2768e-152	8.5814e-150	GO:0003676;GO:0005634;GO:0005634;GO:0005737;GO:0005737;GO:0046872;GO:0006355;GO:0006366;GO:0003677;GO:0003700;GO:0003700;GO:0005829;GO:0042995;GO:0005515;GO:0045893;GO:0007224;GO:0005929;GO:0005929;GO:0000981;GO:0000981;GO:0009952;GO:0009953;GO:0048568;GO:0097542;GO:0000122;GO:0045944;GO:0045944;GO:0005654;GO:0005829;GO:0090090;GO:0035108;GO:0045892;GO:0001077;GO:0042733;GO:0008013;GO:0042826;GO:…	MF;CC;CC;CC;CC;MF;BP;BP;MF;MF;MF;CC;CC;MF;BP;BP;CC;CC;MF;MF;BP;BP;BP;CC;BP;BP;BP;CC;CC;BP;BP;BP;MF;BP;MF;MF;MF;MF;BP;CC;MF;MF;MF;MF;BP;BP;BP;BP;BP;BP;BP;BP;BP;BP;BP;BP;BP;BP;BP;BP;BP;BP;BP;BP;BP;BP;BP;BP;BP;BP;BP;BP;BP;BP;BP;BP;BP;BP;BP;BP;BP;BP;BP;BP;BP;BP;BP;BP;BP;BP;BP;BP;BP;BP;BP;BP;BP;BP;BP;BP;BP;BP;BP;BP;BP;BP;BP;BP;BP;BP;BP;BP;BP;BP;BP;BP;BP;BP;BP;BP;BP;BP;BP;BP;BP;BP;BP;BP;BP;BP;BP;BP;BP;…	nucleic acid binding;nucleus;nucleus;cytoplasm;cytoplasm;metal ion binding;regulation of transcription, DNA-templated;transcription by RNA polymerase II;DNA binding;DNA-binding transcription factor activity;DNA-binding transcription factor activity;cytosol;cell projection;protein binding;positive regulation of transcription, DNA-templated;smoothened signaling pathway;cilium;cilium;DNA-binding tra…	hsa:2737;hsa:2737;hsa:2737;hsa:2737	hsa04024;hsa04340;hsa05200;hsa05217	cAMP signaling pathway ;Hedgehog signaling pathway ;Pathways in cancer ;Basal cell carcinoma
ENSG00000185591	SP1	Sp1 transcription factor	1008.83	2699.03	-1.421	3.6449e-152	1.36e-149	GO:0005634;GO:0006357;GO:0003700;GO:0043536;GO:1905564;GO:0010628;GO:0045766;GO:0045944;GO:0044212;GO:0003676;GO:0005634;GO:0005634;GO:0005737;GO:0046872;GO:0005654;GO:0006357;GO:0003677;GO:0003677;GO:0003700;GO:0003700;GO:0042803;GO:0005515;GO:0006355;GO:0048511;GO:0045893;GO:0005634;GO:0000981;GO:0006357;GO:0000981;GO:0000981;GO:0045944;GO:0045944;GO:0005654;GO:0016032;GO:0008022;GO:0008134;GO:…	CC;BP;MF;BP;BP;BP;BP;BP;MF;MF;CC;CC;CC;MF;CC;BP;MF;MF;MF;MF;MF;MF;BP;BP;BP;CC;MF;BP;MF;MF;BP;BP;CC;BP;MF;MF;MF;BP;CC;BP;MF;BP;MF;MF;MF;MF;MF;BP;MF;MF;MF;MF;MF;MF;MF;MF;MF;MF;MF;MF;BP;BP;BP;BP;BP;CC;CC;CC;CC;BP;BP;BP;BP;BP;MF;MF;CC;CC;CC;MF;CC;BP;MF;MF;MF;MF;MF;MF;BP;BP;BP;CC;MF;BP;MF;MF;BP;BP;CC;BP;MF;MF;MF;BP;CC;BP;MF;BP;MF;MF;MF;MF;MF;BP;MF;MF;MF;MF;MF;MF;BP;BP;BP;CC;CC;CC;CC;BP;MF	nucleus;regulation of transcription by RNA polymerase II;DNA-binding transcription factor activity;positive regulation of blood vessel endothelial cell migration;positive regulation of vascular endothelial cell proliferation;positive regulation of gene expression;positive regulation of angiogenesis;positive regulation of transcription by RNA polymerase II;transcription regulatory region DNA bindi…	hsa:6667;hsa:6667;hsa:6667;hsa:6667;hsa:6667;hsa:6667;hsa:6667;hsa:6667;hsa:6667;hsa:6667;hsa:6667;hsa:6667;hsa:6667;hsa:6667;hsa:6667	hsa01522;hsa04137;hsa04350;hsa04915;hsa04927;hsa04928;hsa04934;hsa05016;hsa05017;hsa05163;hsa05200;hsa05202;hsa05224;hsa05231;hsa05415	Endocrine resistance ;Mitophagy - animal ;TGF-beta signaling pathway ;Estrogen signaling pathway ;Cortisol synthesis and secretion ;Parathyroid hormone synthesis, secretion and action ;Cushing syndrome ;Huntington disease ;Spinocerebellar ataxia ;Human cytomegalovirus infection ;Pathways in cancer ;Transcriptional misregulation in cancer ;Breast cancer ;Choline metabolism in cancer ;Diabetic card…
ENSG00000154642	C21orf91	chromosome 21 open reading frame 91	294.15	1408.24	-2.2596	2.4716e-151	9.131e-149	GO:0030154;GO:0007399;GO:0060999;GO:0021895;GO:0030154;GO:0007399;GO:0060999;GO:0021895;GO:0030154;GO:0007399;GO:0060999;GO:0021895	BP;BP;BP;BP;BP;BP;BP;BP;BP;BP;BP;BP	cell differentiation;nervous system development;positive regulation of dendritic spine development;cerebral cortex neuron differentiation;cell differentiation;nervous system development;positive regulation of dendritic spine development;cerebral cortex neuron differentiation;cell differentiation;nervous system development;positive regulation of dendritic spine development;cerebral cortex neuron d…
ENSG00000139618	BRCA2	BRCA2, DNA repair associated	1009.83	3002.91	-1.5749	6.7839e-150	2.4817e-147	GO:0005634;GO:0005634;GO:0005737;GO:0005829;GO:0005654;GO:0003677;GO:0006281;GO:0005856;GO:0005515;GO:0005515;GO:0006310;GO:0006974;GO:0007049;GO:0045893;GO:0000724;GO:0005813;GO:0005815;GO:0005634;GO:0042802;GO:0000724;GO:0000724;GO:0005829;GO:0007283;GO:0005654;GO:0045893;GO:0007141;GO:0030141;GO:0005813;GO:0032991;GO:0000784;GO:0005654;GO:0043967;GO:0002020;GO:0000281;GO:0007420;GO:0030141;GO:…	CC;CC;CC;CC;CC;MF;BP;CC;MF;MF;BP;BP;BP;BP;BP;CC;CC;CC;MF;BP;BP;CC;BP;CC;BP;BP;CC;CC;CC;CC;CC;BP;MF;BP;BP;CC;BP;MF;BP;BP;MF;BP;BP;BP;BP;BP;BP;CC;MF;BP;MF;MF;BP;MF;BP;MF;BP;BP;BP;BP;BP;BP;BP;CC;BP;MF;MF;MF;BP;BP;BP;BP;BP;BP;BP;BP;BP;BP;BP;BP;BP;BP;BP;BP;BP;BP;BP;BP;BP;BP;BP;BP;BP;BP;BP;BP;BP;BP;BP;BP;BP;BP;BP;BP;BP;BP;BP;CC;CC;CC;BP;BP;BP;BP;CC;CC;CC;CC;CC;MF;BP;CC;MF;MF;BP;BP;BP;BP;BP;CC;CC;CC;MF;…	nucleus;nucleus;cytoplasm;cytosol;nucleoplasm;DNA binding;DNA repair;cytoskeleton;protein binding;protein binding;DNA recombination;cellular response to DNA damage stimulus;cell cycle;positive regulation of transcription, DNA-templated;double-strand break repair via homologous recombination;centrosome;microtubule organizing center;nucleus;identical protein binding;double-strand break repair via h…	hsa:675;hsa:675;hsa:675;hsa:675;hsa:675	hsa03440;hsa03460;hsa05200;hsa05212;hsa05224	Homologous recombination ;Fanconi anemia pathway ;Pathways in cancer ;Pancreatic cancer ;Breast cancer
ENSG00000174579	MSL2	MSL complex subunit 2	5196.8	2290.9	1.181	7.4755e-150	2.7081e-147	GO:0046872;GO:0016740;GO:0061630;GO:0061630;GO:0005654;GO:0072487;GO:0016567;GO:0043984;GO:0043984;GO:0072487;GO:0072487;GO:0046872;GO:0016740;GO:0061630;GO:0061630;GO:0005654;GO:0072487;GO:0016567;GO:0043984;GO:0043984;GO:0072487;GO:0072487;GO:0016567;GO:0061630;GO:0072487;GO:0016567;GO:0061630;GO:0072487;GO:0016567;GO:0061630;GO:0072487	MF;MF;MF;MF;CC;CC;BP;BP;BP;CC;CC;MF;MF;MF;MF;CC;CC;BP;BP;BP;CC;CC;BP;MF;CC;BP;MF;CC;BP;MF;CC	metal ion binding;transferase activity;ubiquitin protein ligase activity;ubiquitin protein ligase activity;nucleoplasm;MSL complex;protein ubiquitination;histone H4-K16 acetylation;histone H4-K16 acetylation;MSL complex;MSL complex;metal ion binding;transferase activity;ubiquitin protein ligase activity;ubiquitin protein ligase activity;nucleoplasm;MSL complex;protein ubiquitination;histone H4-K1…
ENSG00000118523	CTGF	connective tissue growth factor	3309.96	1117.32	1.5674	3.1963e-149	1.1467e-146	GO:0070374;GO:0007155;GO:0010469;GO:0005576;GO:0005515;GO:0005520;GO:0001558;GO:0005576;GO:0008201;GO:0007155;GO:0031012;GO:0008022;GO:0005178;GO:0071897;GO:0005886;GO:0009611;GO:0006367;GO:0046330;GO:0008201;GO:0060548;GO:0051496;GO:0031012;GO:0008544;GO:0045597;GO:0005520;GO:0001968;GO:0005178;GO:0008083;GO:0001502;GO:0001503;GO:0001525;GO:0001894;GO:0001934;GO:0007160;GO:0007229;GO:0007568;GO:…	BP;BP;BP;CC;MF;MF;BP;CC;MF;BP;CC;MF;MF;BP;CC;BP;BP;BP;MF;BP;BP;CC;BP;BP;MF;MF;MF;MF;BP;BP;BP;BP;BP;BP;BP;BP;BP;BP;BP;BP;BP;BP;BP;BP;BP;BP;BP;BP;BP;BP;BP;BP;BP;BP;BP;BP;BP;BP;BP;BP;BP;BP;BP;BP;BP;CC;CC;CC;CC;CC;CC	positive regulation of ERK1 and ERK2 cascade;cell adhesion;regulation of signaling receptor activity;extracellular region;protein binding;insulin-like growth factor binding;regulation of cell growth;extracellular region;heparin binding;cell adhesion;extracellular matrix;protein C-terminus binding;integrin binding;DNA biosynthetic process;plasma membrane;response to wounding;transcription initiati…	hsa:1490;hsa:1490	hsa04371;hsa04390	Apelin signaling pathway ;Hippo signaling pathway
ENSG00000197958	RPL12	ribosomal protein L12	7816.35	3499.94	1.1601	3.5007e-149	1.244e-146	GO:0003723;GO:0003723;GO:0016020;GO:0006412;GO:0003735;GO:0006412;GO:0005840;GO:0005515;GO:0003735;GO:0005925;GO:0003735;GO:0022625;GO:0019843;GO:0000027;GO:0005829;GO:0070062;GO:0006413;GO:0000184;GO:0006614;GO:0022625;GO:0014069;GO:0014069;GO:0005634;GO:0005730;GO:0005737;GO:0003723;GO:0003723;GO:0016020;GO:0006412;GO:0003735;GO:0006412;GO:0005840;GO:0005515;GO:0003735;GO:0005925;GO:0003735;GO:…	MF;MF;CC;BP;MF;BP;CC;MF;MF;CC;MF;CC;MF;BP;CC;CC;BP;BP;BP;CC;CC;CC;CC;CC;CC;MF;MF;CC;BP;MF;BP;CC;MF;MF;CC;MF;CC;MF;BP;CC;CC;BP;BP;BP;CC;CC;CC	RNA binding;RNA binding;membrane;translation;structural constituent of ribosome;translation;ribosome;protein binding;structural constituent of ribosome;focal adhesion;structural constituent of ribosome;cytosolic large ribosomal subunit;rRNA binding;ribosomal large subunit assembly;cytosol;extracellular exosome;translational initiation;nuclear-transcribed mRNA catabolic process, nonsense-mediated …	hsa:6136;hsa:6136	hsa03010;hsa05171	Ribosome ;Coronavirus disease - COVID-19
Novel.2191	-	-	873.27	2414.69	-1.4683	1.3195e-148	4.6015e-146
ENSG00000108518	PFN1	profilin 1	15532.9	7145.14	1.1208	2.0577e-148	7.1093e-146	GO:0003723;GO:0005634;GO:0005737;GO:0005737;GO:0016020;GO:0003779;GO:0003779;GO:0030036;GO:0005856;GO:0005515;GO:0005925;GO:0005737;GO:0005829;GO:0045296;GO:0070062;GO:0050821;GO:0005938;GO:0072562;GO:0005546;GO:0070064;GO:0030838;GO:0060071;GO:0010634;GO:0032781;GO:0003779;GO:0003785;GO:0051497;GO:0030837;GO:0030833;GO:0000774;GO:0017048;GO:0001843;GO:0006357;GO:0032232;GO:0032233;GO:1900029;GO:…	MF;CC;CC;CC;CC;MF;MF;BP;CC;MF;CC;CC;CC;MF;CC;BP;CC;CC;MF;MF;BP;BP;BP;BP;MF;MF;BP;BP;BP;MF;MF;BP;BP;BP;BP;BP;CC;MF;BP;MF;BP	RNA binding;nucleus;cytoplasm;cytoplasm;membrane;actin binding;actin binding;actin cytoskeleton organization;cytoskeleton;protein binding;focal adhesion;cytoplasm;cytosol;cadherin binding;extracellular exosome;protein stabilization;cell cortex;blood microparticle;phosphatidylinositol-4,5-bisphosphate binding;proline-rich region binding;positive regulation of actin filament polymerization;Wnt sign…	hsa:5216;hsa:5216;hsa:5216;hsa:5216;hsa:5216	hsa04015;hsa04810;hsa05014;hsa05131;hsa05132	Rap1 signaling pathway ;Regulation of actin cytoskeleton ;Amyotrophic lateral sclerosis ;Shigellosis ;Salmonella infection
ENSG00000112081	SRSF3	serine and arginine rich splicing factor 3	2275.91	4997.04	-1.1351	3.3326e-147	1.1305e-144	GO:0003676;GO:0003723;GO:0003676;GO:0003723;GO:0003723;GO:0003723;GO:0006397;GO:0008380;GO:0051028;GO:0005634;GO:0005737;GO:0016607;GO:0016607;GO:0005515;GO:0006406;GO:0003723;GO:0005654;GO:0000381;GO:0006406;GO:1990825;GO:0006405;GO:0031124;GO:0003723;GO:0000398;GO:0045292;GO:0048024;GO:0003676;GO:0003723;GO:0003723;GO:0003723;GO:0006397;GO:0008380;GO:0051028;GO:0005634;GO:0005737;GO:0016607;GO:…	MF;MF;MF;MF;MF;MF;BP;BP;BP;CC;CC;CC;CC;MF;BP;MF;CC;BP;BP;MF;BP;BP;MF;BP;BP;BP;MF;MF;MF;MF;BP;BP;BP;CC;CC;CC;CC;MF;BP;MF;CC;BP;BP;BP;BP;MF;BP;BP;BP;MF;MF;MF;MF;BP;BP;BP;CC;CC;CC;CC;MF;BP;MF;CC;BP;BP;BP;BP;MF;BP;BP;BP	nucleic acid binding;RNA binding;nucleic acid binding;RNA binding;RNA binding;RNA binding;mRNA processing;RNA splicing;mRNA transport;nucleus;cytoplasm;nuclear speck;nuclear speck;protein binding;mRNA export from nucleus;RNA binding;nucleoplasm;regulation of alternative mRNA splicing, via spliceosome;mRNA export from nucleus;sequence-specific mRNA binding;RNA export from nucleus;mRNA 3'-end proce…	hsa:6428;hsa:6428;hsa:6428	hsa03040;hsa05014;hsa05168	Spliceosome ;Amyotrophic lateral sclerosis ;Herpes simplex virus 1 infection
ENSG00000205542	TMSB4X	thymosin beta 4 X-linked	64455.4	31700.7	1.0238	2.3217e-146	7.6984e-144	GO:0003723;GO:0005737;GO:0007015;GO:0003779;GO:0005856;GO:0005515;GO:0005576;GO:0003785;GO:0005737;GO:0003785;GO:0030334;GO:0042989;GO:0002576;GO:0005829;GO:0031093;GO:0005634;GO:0005737;GO:0005576;GO:0019899;GO:0005622;GO:0043536;GO:0043536;GO:2001171;GO:0033209;GO:0003785;GO:0007253;GO:0032088;GO:0042989;GO:0050727;GO:1901222;GO:1901223;GO:1903026;GO:1905273;GO:2000483;GO:2001028;GO:0003723;GO:…	MF;CC;BP;MF;CC;MF;CC;MF;CC;MF;BP;BP;BP;CC;CC;CC;CC;CC;MF;CC;BP;BP;BP;BP;MF;BP;BP;BP;BP;BP;BP;BP;BP;BP;BP;MF;CC;BP;MF;CC;MF;CC;MF;CC;MF;BP;BP;BP;CC;CC;CC;CC;CC;MF;CC;BP;BP;BP;BP;MF;BP;BP;BP;BP;BP;BP;BP;BP;BP;BP;MF;CC;BP;MF;CC;MF;CC;MF;CC;MF;BP;BP;BP;CC;CC;CC;CC;CC;MF;CC;BP;BP;BP;BP;MF;BP;BP;BP;BP;BP;BP;BP;BP;BP;BP;MF;CC;BP;MF;CC;MF;CC;MF;CC;MF;BP;BP;BP;CC;CC;CC;CC;CC;MF;CC;BP;BP;BP;BP;MF;BP;BP;BP;…	RNA binding;cytoplasm;actin filament organization;actin binding;cytoskeleton;protein binding;extracellular region;actin monomer binding;cytoplasm;actin monomer binding;regulation of cell migration;sequestering of actin monomers;platelet degranulation;cytosol;platelet alpha granule lumen;nucleus;cytoplasm;extracellular region;enzyme binding;intracellular;positive regulation of blood vessel endothe…	hsa:7114	hsa04810	Regulation of actin cytoskeleton
ENSG00000118705	RPN2	ribophorin II	7158.97	3421.95	1.0651	3.8654e-146	1.2542e-143	GO:0016021;GO:0006487;GO:0008250;GO:0016020;GO:0016020;GO:0016021;GO:0005783;GO:0005789;GO:0006487;GO:0006486;GO:0008250;GO:0005789;GO:0005515;GO:0006464;GO:0006487;GO:0004579;GO:0018279;GO:0008250;GO:0008250;GO:0043022;GO:0007568;GO:0042493;GO:0000421;GO:0005791;GO:0016020;GO:0016020;GO:0016021;GO:0005783;GO:0005789;GO:0006487;GO:0006486;GO:0008250;GO:0005789;GO:0005515;GO:0006464;GO:0006487;GO:…	CC;BP;CC;CC;CC;CC;CC;CC;BP;BP;CC;CC;MF;BP;BP;MF;BP;CC;CC;MF;BP;BP;CC;CC;CC;CC;CC;CC;CC;BP;BP;CC;CC;MF;BP;BP;MF;BP;CC;CC;CC;BP;CC;CC;BP;CC;CC;CC;BP;CC;CC;CC;BP;CC	integral component of membrane;protein N-linked glycosylation;oligosaccharyltransferase complex;membrane;membrane;integral component of membrane;endoplasmic reticulum;endoplasmic reticulum membrane;protein N-linked glycosylation;protein glycosylation;oligosaccharyltransferase complex;endoplasmic reticulum membrane;protein binding;cellular protein modification process;protein N-linked glycosylatio…	hsa:6185;hsa:6185;hsa:6185;hsa:6185	hsa00510;hsa00513;hsa01100;hsa04141	N-Glycan biosynthesis ;Various types of N-glycan biosynthesis ;Metabolic pathways ;Protein processing in endoplasmic reticulum
ENSG00000088888	MAVS	mitochondrial antiviral signaling protein	704.66	2186.43	-1.6302	1.6854e-145	5.4212e-143	GO:0051091;GO:0045944;GO:0001934;GO:0016020;GO:0016021;GO:0005739;GO:0005739;GO:0005515;GO:0007165;GO:0005741;GO:0051607;GO:0002376;GO:0045087;GO:0045087;GO:0005777;GO:0005778;GO:0051607;GO:0042742;GO:0031966;GO:0045071;GO:0016032;GO:0045087;GO:0043123;GO:1904469;GO:2000778;GO:0032727;GO:0032728;GO:0032757;GO:0032760;GO:1900063;GO:0005741;GO:0032728;GO:0019901;GO:0002230;GO:0032480;GO:0071360;GO:…	BP;BP;BP;CC;CC;CC;CC;MF;BP;CC;BP;BP;BP;BP;CC;CC;BP;BP;CC;BP;BP;BP;BP;BP;BP;BP;BP;BP;BP;BP;CC;BP;MF;BP;BP;BP;BP;BP;BP;BP;BP;BP;BP;BP;MF;MF;BP;BP;BP;CC;BP;BP;BP;CC;CC;CC;CC;MF;BP;CC;BP;BP;BP;BP;CC;CC;BP;BP;CC;BP;BP;BP;BP;BP;BP;BP;BP;BP;BP;BP;CC;BP;MF;BP;BP;BP;BP;BP;BP;BP;BP;BP;BP;BP;MF;MF;BP;BP;BP;CC	positive regulation of DNA-binding transcription factor activity;positive regulation of transcription by RNA polymerase II;positive regulation of protein phosphorylation;membrane;integral component of membrane;mitochondrion;mitochondrion;protein binding;signal transduction;mitochondrial outer membrane;defense response to virus;immune system process;innate immune response;innate immune response;pe…	hsa:57506;hsa:57506;hsa:57506;hsa:57506;hsa:57506;hsa:57506;hsa:57506;hsa:57506;hsa:57506;hsa:57506	hsa04621;hsa04622;hsa04623;hsa05160;hsa05161;hsa05162;hsa05164;hsa05168;hsa05169;hsa05171	NOD-like receptor signaling pathway ;RIG-I-like receptor signaling pathway ;Cytosolic DNA-sensing pathway ;Hepatitis C ;Hepatitis B ;Measles ;Influenza A ;Herpes simplex virus 1 infection ;Epstein-Barr virus infection ;Coronavirus disease - COVID-19
ENSG00000149187	CELF1	CUGBP Elav-like family member 1	5894.4	2809.54	1.0697	1.7307e-145	5.5194e-143	GO:0003676;GO:0003723;GO:0003723;GO:0003723;GO:0006397;GO:0008380;GO:0005634;GO:0005634;GO:0005634;GO:0005737;GO:0016020;GO:0005654;GO:0005634;GO:0005737;GO:0003723;GO:0005515;GO:1990904;GO:0003729;GO:0000381;GO:0043484;GO:1990904;GO:0005634;GO:0003723;GO:0009792;GO:0006397;GO:0006376;GO:0006376;GO:0006376;GO:0036002;GO:0007281;GO:0003729;GO:0017148;GO:0000900;GO:0042835;GO:0016246;GO:0003676;GO:…	MF;MF;MF;MF;BP;BP;CC;CC;CC;CC;CC;CC;CC;CC;MF;MF;CC;MF;BP;BP;CC;CC;MF;BP;BP;BP;BP;BP;MF;BP;MF;BP;MF;MF;BP;MF;MF;MF;MF;BP;BP;CC;CC;CC;CC;CC;CC;CC;CC;MF;MF;CC;MF;BP;BP;CC;CC;MF;BP;BP;BP;BP;BP;MF;BP;MF;BP;MF;MF;BP;MF;MF;MF;MF;BP;BP;CC;CC;CC;CC;CC;CC;CC;CC;MF;MF;CC;MF;BP;BP;CC;CC;MF;BP;BP;BP;BP;BP;MF;BP;MF;BP;MF;MF;BP;MF;MF;MF;MF;BP;BP;CC;CC;CC;CC;CC;CC;CC;CC;MF;MF;CC;MF;BP;BP;CC;CC;MF;BP;BP;BP;BP;BP;…	nucleic acid binding;RNA binding;RNA binding;RNA binding;mRNA processing;RNA splicing;nucleus;nucleus;nucleus;cytoplasm;membrane;nucleoplasm;nucleus;cytoplasm;RNA binding;protein binding;ribonucleoprotein complex;mRNA binding;regulation of alternative mRNA splicing, via spliceosome;regulation of RNA splicing;ribonucleoprotein complex;nucleus;RNA binding;embryo development ending in birth or egg h…
ENSG00000125970	RALY	RALY heterogeneous nuclear ribonucleoprotein	8407.19	3554.79	1.2427	5.069e-145	1.6029e-142	GO:0003676;GO:0003723;GO:0003723;GO:0006397;GO:0008380;GO:0005634;GO:0005634;GO:0005681;GO:0000398;GO:0071013;GO:0005634;GO:0003723;GO:0005515;GO:0005634;GO:0003723;GO:0003712;GO:0042632;GO:1903506;GO:0003676;GO:0003723;GO:0003676;GO:0003723;GO:0003723;GO:0006397;GO:0008380;GO:0005634;GO:0005634;GO:0005681;GO:0000398;GO:0071013;GO:0005634;GO:0003723;GO:0005515;GO:0005634;GO:0003723;GO:0003712;GO:…	MF;MF;MF;BP;BP;CC;CC;CC;BP;CC;CC;MF;MF;CC;MF;MF;BP;BP;MF;MF;MF;MF;MF;BP;BP;CC;CC;CC;BP;CC;CC;MF;MF;CC;MF;MF;BP;BP;MF;BP;BP;MF;MF;MF;MF	nucleic acid binding;RNA binding;RNA binding;mRNA processing;RNA splicing;nucleus;nucleus;spliceosomal complex;mRNA splicing, via spliceosome;catalytic step 2 spliceosome;nucleus;RNA binding;protein binding;nucleus;RNA binding;transcription coregulator activity;cholesterol homeostasis;regulation of nucleic acid-templated transcription;nucleic acid binding;RNA binding;nucleic acid binding;RNA bind…
ENSG00000204569	PPP1R10	protein phosphatase 1 regulatory subunit 10	146.28	970.4	-2.7283	1.8596e-144	5.8307e-142	GO:0010667;GO:0003723;GO:0003723;GO:0005634;GO:0046872;GO:0005654;GO:0003677;GO:0005515;GO:0032515;GO:0016604;GO:0004864;GO:0000784;GO:0005634;GO:0000785;GO:0072357;GO:0032206;GO:0006606;GO:0000785;GO:0072357;GO:1904290	BP;MF;MF;CC;MF;CC;MF;MF;BP;CC;MF;CC;CC;CC;CC;BP;BP;CC;CC;BP	negative regulation of cardiac muscle cell apoptotic process;RNA binding;RNA binding;nucleus;metal ion binding;nucleoplasm;DNA binding;protein binding;negative regulation of phosphoprotein phosphatase activity;nuclear body;protein phosphatase inhibitor activity;nuclear chromosome, telomeric region;nucleus;chromatin;PTW/PP1 phosphatase complex;positive regulation of telomere maintenance;protein im…
ENSG00000069849	ATP1B3	ATPase Na+/K+ transporting subunit beta 3	11708.4	5774.88	1.0192	2.6822e-144	8.3402e-142	GO:0005886;GO:0006813;GO:0006814;GO:0005890;GO:0050821;GO:0016020;GO:0016021;GO:0005886;GO:0006811;GO:0006813;GO:0005886;GO:0006814;GO:0042470;GO:0050900;GO:0005886;GO:0010248;GO:0010107;GO:0070062;GO:0005890;GO:1903278;GO:0005890;GO:0051117;GO:0010107;GO:0005391;GO:0005391;GO:0006883;GO:0006883;GO:0030007;GO:0030007;GO:0036376;GO:0036376;GO:0086009;GO:0005890;GO:0001671;GO:0001671;GO:0032781;GO:…	CC;BP;BP;CC;BP;CC;CC;CC;BP;BP;CC;BP;CC;BP;CC;BP;BP;CC;CC;BP;CC;MF;BP;MF;MF;BP;BP;BP;BP;BP;BP;BP;CC;MF;MF;BP;BP;BP;BP;CC;MF;BP;CC;CC;BP;BP;CC;BP;BP;CC;BP;BP;CC;CC;CC;BP;BP;CC	plasma membrane;potassium ion transport;sodium ion transport;sodium:potassium-exchanging ATPase complex;protein stabilization;membrane;integral component of membrane;plasma membrane;ion transport;potassium ion transport;plasma membrane;sodium ion transport;melanosome;leukocyte migration;plasma membrane;establishment or maintenance of transmembrane electrochemical gradient;potassium ion import;ext…	hsa:483;hsa:483;hsa:483;hsa:483;hsa:483;hsa:483;hsa:483;hsa:483;hsa:483;hsa:483;hsa:483;hsa:483;hsa:483;hsa:483;hsa:483;hsa:483;hsa:483;hsa:483	hsa04022;hsa04024;hsa04260;hsa04261;hsa04911;hsa04918;hsa04919;hsa04925;hsa04960;hsa04961;hsa04964;hsa04970;hsa04971;hsa04972;hsa04973;hsa04974;hsa04976;hsa04978	cGMP-PKG signaling pathway ;cAMP signaling pathway ;Cardiac muscle contraction ;Adrenergic signaling in cardiomyocytes ;Insulin secretion ;Thyroid hormone synthesis ;Thyroid hormone signaling pathway ;Aldosterone synthesis and secretion ;Aldosterone-regulated sodium reabsorption ;Endocrine and other factor-regulated calcium reabsorption ;Proximal tubule bicarbonate reclamation ;Salivary secretion…
ENSG00000118200	CAMSAP2	calmodulin regulated spectrin associated protein family member 2	1309.59	3192.28	-1.2868	1.9994e-143	6.1149e-141	GO:0005737;GO:0005829;GO:0005794;GO:0005794;GO:0005856;GO:0005515;GO:0031175;GO:0008017;GO:0005874;GO:0005516;GO:0005813;GO:0000226;GO:1990752;GO:0031122;GO:0007026;GO:0000226;GO:0000226;GO:0061564;GO:0036449;GO:0031113;GO:0030507;GO:0051011;GO:0051011;GO:0033043;GO:0050773;GO:1903358;GO:0005737;GO:0005829;GO:0005794;GO:0005794;GO:0005856;GO:0005515;GO:0031175;GO:0008017;GO:0005874;GO:0005516;GO:…	CC;CC;CC;CC;CC;MF;BP;MF;CC;MF;CC;BP;CC;BP;BP;BP;BP;BP;CC;BP;MF;MF;MF;BP;BP;BP;CC;CC;CC;CC;CC;MF;BP;MF;CC;MF;CC;BP;CC;BP;BP;BP;BP;BP;CC;BP;MF;MF;MF;BP;BP;BP;CC;CC;CC;CC;CC;MF;BP;MF;CC;MF;CC;BP;CC;BP;BP;BP;BP;BP;CC;BP;MF;MF;MF;BP;BP;BP;BP;BP;MF;MF;MF;CC;MF	cytoplasm;cytosol;Golgi apparatus;Golgi apparatus;cytoskeleton;protein binding;neuron projection development;microtubule binding;microtubule;calmodulin binding;centrosome;microtubule cytoskeleton organization;microtubule end;cytoplasmic microtubule organization;negative regulation of microtubule depolymerization;microtubule cytoskeleton organization;microtubule cytoskeleton organization;axon deve…
ENSG00000144824	PHLDB2	pleckstrin homology like domain family B member 2	479.46	1744.48	-1.8641	7.9201e-143	2.4026e-140	GO:0005737;GO:0016020;GO:0005829;GO:0005886;GO:0045111;GO:0005515;GO:0005925;GO:0070507;GO:0045296;GO:0031252;GO:0010717;GO:0000226;GO:0051895;GO:0045184;GO:0010470;GO:0051497;GO:1903690;GO:1904261;GO:1904261;GO:0045180;GO:0005737;GO:0016020;GO:0005829;GO:0005886;GO:0045111;GO:0005515;GO:0005925;GO:0070507;GO:0045296;GO:0031252;GO:0010717;GO:0000226;GO:0051895;GO:0045184;GO:0010470;GO:0051497;GO:…	CC;CC;CC;CC;CC;MF;CC;BP;MF;CC;BP;BP;BP;BP;BP;BP;BP;BP;BP;CC;CC;CC;CC;CC;CC;MF;CC;BP;MF;CC;BP;BP;BP;BP;BP;BP;BP;BP;BP;CC;CC;CC;CC;CC;CC;CC;CC;CC;CC;CC;CC;CC;CC;CC;CC;CC;MF;CC;BP;MF;CC;BP;BP;BP;BP;BP;BP;BP;BP;BP;CC;CC;CC;CC;CC;CC;MF;CC;BP;MF;CC;BP;BP;BP;BP;BP;BP;BP;BP;BP;CC;CC;CC;CC;CC;CC;MF;CC;BP;MF;CC;BP;BP;BP;BP;BP;BP;BP;BP;BP;CC	cytoplasm;membrane;cytosol;plasma membrane;intermediate filament cytoskeleton;protein binding;focal adhesion;regulation of microtubule cytoskeleton organization;cadherin binding;cell leading edge;regulation of epithelial to mesenchymal transition;microtubule cytoskeleton organization;negative regulation of focal adhesion assembly;establishment of protein localization;regulation of gastrulation;ne…
ENSG00000147257	GPC3	glypican 3	3886.81	1751.11	1.1508	2.302e-142	6.9269e-140	GO:0016020;GO:0005886;GO:0005576;GO:0005615;GO:0062023;GO:0009966;GO:0005886;GO:0031225;GO:0046658;GO:0030414;GO:0010466;GO:0005515;GO:0044267;GO:0043687;GO:0090263;GO:0031226;GO:0005788;GO:0009653;GO:0043202;GO:0001523;GO:0006024;GO:0006027;GO:0005796;GO:0045807;GO:0046658;GO:0045879;GO:0045732;GO:0060828;GO:0060976;GO:0072138;GO:0060422;GO:0042074;GO:0072111;GO:0072180;GO:2000050;GO:0016020;GO:…	CC;CC;CC;CC;CC;BP;CC;CC;CC;MF;BP;MF;BP;BP;BP;CC;CC;BP;CC;BP;BP;BP;CC;BP;CC;BP;BP;BP;BP;BP;MF;BP;BP;BP;BP;CC;CC;CC;CC;CC;BP;CC;CC;CC;MF;BP;MF;BP;BP;BP;CC;CC;BP;CC;BP;BP;BP;CC;BP;CC;BP;BP;BP;BP;BP;MF;BP;BP;BP;BP;CC;CC;CC;BP;CC;CC;CC;CC;CC;CC;CC;BP;CC;CC;CC;MF;BP;MF;BP;BP;BP;CC;CC;BP;CC;BP;BP;BP;CC;BP;CC;BP;BP;BP;BP;BP;MF;BP;BP;BP;BP;BP;BP;BP;BP;BP;BP;BP;BP;BP;BP;BP;BP;BP;BP;BP;BP;BP;BP;BP;BP;BP;BP;…	membrane;plasma membrane;extracellular region;extracellular space;collagen-containing extracellular matrix;regulation of signal transduction;plasma membrane;anchored component of membrane;anchored component of plasma membrane;peptidase inhibitor activity;negative regulation of peptidase activity;protein binding;cellular protein metabolic process;post-translational protein modification;positive re…	hsa:2719	hsa05205	Proteoglycans in cancer
ENSG00000008513	ST3GAL1	ST3 beta-galactoside alpha-2,3-sialyltransferase 1	330.52	1336.88	-2.0132	2.6731e-142	7.9793e-140	GO:0016020;GO:0016020;GO:0016021;GO:0016740;GO:0008373;GO:0016757;GO:0006486;GO:0097503;GO:0005794;GO:0005576;GO:0003836;GO:0006468;GO:0032580;GO:0070062;GO:0006464;GO:0000139;GO:0016266;GO:0018146;GO:0006487;GO:0006054;GO:0097503;GO:0003836;GO:0003836;GO:0003836;GO:0003836;GO:0016020;GO:0016021;GO:0016740;GO:0008373;GO:0016757;GO:0006486;GO:0097503;GO:0005794;GO:0016020;GO:0016020;GO:0016021;GO:…	CC;CC;CC;MF;MF;MF;BP;BP;CC;CC;MF;BP;CC;CC;BP;CC;BP;BP;BP;BP;BP;MF;MF;MF;MF;CC;CC;MF;MF;MF;BP;BP;CC;CC;CC;CC;MF;MF;MF;BP;BP;CC;CC;CC;CC;BP;CC;BP;BP;BP;BP;BP;MF;MF;MF;MF;MF;CC;CC;MF;MF;MF;BP;BP;CC;CC;CC;MF;MF;MF;BP;BP;CC;CC;CC;CC;MF;MF;MF;BP;BP;CC;CC;CC;CC;BP;CC;BP;BP;BP;BP;BP;MF;MF;MF;MF;MF	membrane;membrane;integral component of membrane;transferase activity;sialyltransferase activity;transferase activity, transferring glycosyl groups;protein glycosylation;sialylation;Golgi apparatus;extracellular region;beta-galactoside (CMP) alpha-2,3-sialyltransferase activity;protein phosphorylation;Golgi cisterna membrane;extracellular exosome;cellular protein modification process;Golgi membra…	hsa:6482;hsa:6482;hsa:6482;hsa:6482;hsa:6482	hsa00512;hsa00533;hsa00603;hsa00604;hsa01100	Mucin type O-glycan biosynthesis ;Glycosaminoglycan biosynthesis - keratan sulfate ;Glycosphingolipid biosynthesis - globo and isoglobo series ;Glycosphingolipid biosynthesis - ganglio series ;Metabolic pathways
ENSG00000132507	EIF5A	eukaryotic translation initiation factor 5A	10159.4	4682.63	1.118	6.2303e-142	1.845e-139	GO:0003723;GO:0003723;GO:0003723;GO:0051028;GO:0005634;GO:0005634;GO:0005737;GO:0005737;GO:0016020;GO:0016020;GO:0015031;GO:0006412;GO:0005783;GO:0005789;GO:0005515;GO:0006915;GO:0003746;GO:0003746;GO:0006414;GO:0006406;GO:0005643;GO:0005643;GO:0043022;GO:0005829;GO:0006452;GO:0045901;GO:0045901;GO:0045905;GO:0008284;GO:0047485;GO:0006913;GO:0005642;GO:0017070;GO:0006611;GO:0007204;GO:0007568;GO:…	MF;MF;MF;BP;CC;CC;CC;CC;CC;CC;BP;BP;CC;CC;MF;BP;MF;MF;BP;BP;CC;CC;MF;CC;BP;BP;BP;BP;BP;MF;BP;CC;MF;BP;BP;BP;BP;BP;BP;BP;BP;BP;CC;CC;CC;MF;MF;MF;BP;CC;CC;CC;CC;CC;CC;BP;BP;CC;CC;MF;BP;MF;MF;BP;BP;CC;CC;MF;CC;BP;BP;BP;BP;BP;MF;BP;CC;MF;BP;MF;MF;MF;BP;CC;CC;CC;CC;CC;CC;BP;BP;CC;CC;MF;BP;MF;MF;BP;BP;CC;CC;MF;CC;BP;BP;BP;BP;BP;MF;BP;CC;MF;BP;MF;MF;MF;BP;BP;BP;MF;MF;MF;BP;CC;CC;CC;CC;CC;CC;BP;BP;CC;CC;…	RNA binding;RNA binding;RNA binding;mRNA transport;nucleus;nucleus;cytoplasm;cytoplasm;membrane;membrane;protein transport;translation;endoplasmic reticulum;endoplasmic reticulum membrane;protein binding;apoptotic process;translation elongation factor activity;translation elongation factor activity;translational elongation;mRNA export from nucleus;nuclear pore;nuclear pore;ribosome binding;cytoso…
ENSG00000181019	NQO1	NAD(P)H quinone dehydrogenase 1	6731.49	3307.58	1.0252	1.4879e-141	4.3714e-139	GO:0003723;GO:0005737;GO:0005829;GO:0016491;GO:0055114;GO:0005515;GO:0022900;GO:0042802;GO:0005829;GO:0019430;GO:0005829;GO:0016491;GO:0005737;GO:0006521;GO:0006805;GO:0006809;GO:0004128;GO:0009055;GO:0003955;GO:0003955;GO:0003955;GO:0007271;GO:0009636;GO:0003723;GO:0005737;GO:0005829;GO:0016491;GO:0055114;GO:0005515;GO:0022900;GO:0042802;GO:0005829;GO:0019430;GO:0005829;GO:0016491;GO:0005737;GO:…	MF;CC;CC;MF;BP;MF;BP;MF;CC;BP;CC;MF;CC;BP;BP;BP;MF;MF;MF;MF;MF;BP;BP;MF;CC;CC;MF;BP;MF;BP;MF;CC;BP;CC;MF;CC;BP;BP;BP;MF;MF;MF;MF;MF;MF;BP;BP;BP;BP;BP;BP;BP;BP;BP;BP;BP;BP;BP;BP;BP;BP;BP;CC;CC;CC;MF;CC;CC;MF;BP;MF;BP;MF;CC;BP;CC;MF;CC;BP;BP;BP;MF;MF;MF;MF;MF;BP;BP;CC	RNA binding;cytoplasm;cytosol;oxidoreductase activity;oxidation-reduction process;protein binding;electron transport chain;identical protein binding;cytosol;removal of superoxide radicals;cytosol;oxidoreductase activity;cytoplasm;regulation of cellular amino acid metabolic process;xenobiotic metabolic process;nitric oxide biosynthetic process;cytochrome-b5 reductase activity, acting on NAD(P)H;el…	hsa:1728;hsa:1728;hsa:1728;hsa:1728;hsa:1728;hsa:1728	hsa00130;hsa01100;hsa01240;hsa05200;hsa05225;hsa05418	Ubiquinone and other terpenoid-quinone biosynthesis ;Metabolic pathways ;Biosynthesis of cofactors ;Pathways in cancer ;Hepatocellular carcinoma ;Fluid shear stress and atherosclerosis
ENSG00000145425	RPS3A	ribosomal protein S3A	10763.3	5336.93	1.0114	6.0705e-141	1.7696e-138	GO:0003723;GO:0003723;GO:0005634;GO:0005634;GO:0005634;GO:0005737;GO:0005737;GO:0005737;GO:0006412;GO:0006412;GO:0006412;GO:0006412;GO:0006413;GO:0005783;GO:0005730;GO:0005829;GO:0005622;GO:0003735;GO:0005840;GO:0005829;GO:0005515;GO:0022627;GO:0022627;GO:0022627;GO:0030154;GO:0005730;GO:0005925;GO:0005829;GO:0005654;GO:0005829;GO:0070062;GO:1990904;GO:0043066;GO:0000184;GO:0048027;GO:0006614;GO:…	MF;MF;CC;CC;CC;CC;CC;CC;BP;BP;BP;BP;BP;CC;CC;CC;CC;MF;CC;CC;MF;CC;CC;CC;BP;CC;CC;CC;CC;CC;CC;CC;BP;BP;MF;BP;CC;CC;CC;CC;MF;BP;CC;CC;CC;CC;CC;MF;BP;CC;CC;CC;MF;BP;CC;CC;CC;BP;CC;CC;CC;CC;MF;CC;CC;BP;CC;MF;BP;CC;CC;CC;BP;CC;CC;CC;CC;MF;CC;CC;BP;CC;CC;CC;CC;MF;BP;CC;CC;CC;CC;CC;CC;MF;BP;CC;CC;CC;CC;CC;CC;MF;BP;CC;CC;CC;CC;CC;CC;MF;BP;CC;CC;CC;BP;CC;CC;CC;CC;MF;CC;CC;BP;CC;CC;CC;CC;CC;MF;BP;CC	RNA binding;RNA binding;nucleus;nucleus;nucleus;cytoplasm;cytoplasm;cytoplasm;translation;translation;translation;translation;translational initiation;endoplasmic reticulum;nucleolus;cytosol;intracellular;structural constituent of ribosome;ribosome;cytosol;protein binding;cytosolic small ribosomal subunit;cytosolic small ribosomal subunit;cytosolic small ribosomal subunit;cell differentiation;nuc…	hsa:6189;hsa:6189	hsa03010;hsa05171	Ribosome ;Coronavirus disease - COVID-19
ENSG00000070950	RAD18	RAD18, E3 ubiquitin protein ligase	2779.61	1118.11	1.3128	1.3883e-140	4.0155e-138	GO:0005634;GO:0005634;GO:0005634;GO:0005737;GO:0046872;GO:0005654;GO:0016740;GO:0016567;GO:0003677;GO:0006281;GO:0005856;GO:0005515;GO:0006281;GO:0006974;GO:0006974;GO:0016604;GO:0005813;GO:0005815;GO:0005634;GO:0061630;GO:0016567;GO:0005654;GO:0044877;GO:0035861;GO:0031625;GO:0006513;GO:0006301;GO:0000403;GO:0042802;GO:0005657;GO:0003684;GO:0060548;GO:0042405;GO:0042769;GO:0009411;GO:0031593;GO:…	CC;CC;CC;CC;MF;CC;MF;BP;MF;BP;CC;MF;BP;BP;BP;CC;CC;CC;CC;MF;BP;CC;MF;CC;MF;BP;BP;MF;MF;CC;MF;BP;CC;BP;BP;MF;BP;MF;BP;CC;MF;BP	nucleus;nucleus;nucleus;cytoplasm;metal ion binding;nucleoplasm;transferase activity;protein ubiquitination;DNA binding;DNA repair;cytoskeleton;protein binding;DNA repair;cellular response to DNA damage stimulus;cellular response to DNA damage stimulus;nuclear body;centrosome;microtubule organizing center;nucleus;ubiquitin protein ligase activity;protein ubiquitination;nucleoplasm;protein-contain…
ENSG00000236287	ZBED5	zinc finger BED-type containing 5	157.8	984.29	-2.6469	2.5268e-140	7.1972e-138	GO:0046872;GO:0003677;GO:0006357;GO:0000981;GO:0005654;GO:0046872;GO:0003677;GO:0006357;GO:0000981;GO:0005654	MF;MF;BP;MF;CC;MF;MF;BP;MF;CC	metal ion binding;DNA binding;regulation of transcription by RNA polymerase II;DNA-binding transcription factor activity, RNA polymerase II-specific;nucleoplasm;metal ion binding;DNA binding;regulation of transcription by RNA polymerase II;DNA-binding transcription factor activity, RNA polymerase II-specific;nucleoplasm
Novel.21000	-	-	155.66	933.66	-2.5887	6.8843e-140	1.946e-137
ENSG00000106261	ZKSCAN1	zinc finger with KRAB and SCAN domains 1	1259.15	3132.21	-1.3161	1.1652e-138	3.2204e-136	GO:0003676;GO:0005634;GO:0005634;GO:0046872;GO:0006355;GO:0003677;GO:0003700;GO:0005622;GO:0003700;GO:0005515;GO:0006355;GO:0006357;GO:0000981;GO:0003676;GO:0005634;GO:0046872;GO:0006355;GO:0003700;GO:0005622;GO:0005634;GO:0006355;GO:0003700;GO:0003676;GO:0005634;GO:0046872;GO:0006355;GO:0003700;GO:0005622;GO:0003676;GO:0046872;GO:0006355;GO:0005622	MF;CC;CC;MF;BP;MF;MF;CC;MF;MF;BP;BP;MF;MF;CC;MF;BP;MF;CC;CC;BP;MF;MF;CC;MF;BP;MF;CC;MF;MF;BP;CC	nucleic acid binding;nucleus;nucleus;metal ion binding;regulation of transcription, DNA-templated;DNA binding;DNA-binding transcription factor activity;intracellular;DNA-binding transcription factor activity;protein binding;regulation of transcription, DNA-templated;regulation of transcription by RNA polymerase II;DNA-binding transcription factor activity, RNA polymerase II-specific;nucleic acid …
ENSG00000108256	NUFIP2	NUFIP2, FMR1 interacting protein 2	693.46	2158.81	-1.6416	3.3332e-138	9.0782e-136	GO:0003723;GO:0003723;GO:0005634;GO:0005634;GO:0005737;GO:0005737;GO:0016020;GO:0005829;GO:0005654;GO:0005515;GO:0016604;GO:0010494;GO:0010494;GO:0003723;GO:0042788;GO:0003723;GO:0003723;GO:0005634;GO:0005634;GO:0005737;GO:0005737;GO:0016020;GO:0005829;GO:0005654;GO:0005515;GO:0016604;GO:0010494;GO:0010494;GO:0003723;GO:0042788	MF;MF;CC;CC;CC;CC;CC;CC;CC;MF;CC;CC;CC;MF;CC;MF;MF;CC;CC;CC;CC;CC;CC;CC;MF;CC;CC;CC;MF;CC	RNA binding;RNA binding;nucleus;nucleus;cytoplasm;cytoplasm;membrane;cytosol;nucleoplasm;protein binding;nuclear body;cytoplasmic stress granule;cytoplasmic stress granule;RNA binding;polysomal ribosome;RNA binding;RNA binding;nucleus;nucleus;cytoplasm;cytoplasm;membrane;cytosol;nucleoplasm;protein binding;nuclear body;cytoplasmic stress granule;cytoplasmic stress granule;RNA binding;polysomal ri…
ENSG00000134369	NAV1	neuron navigator 1	2346.87	5373.26	-1.1939	1.0666e-136	2.8427e-134	GO:0022008;GO:0005737;GO:0005856;GO:0022008;GO:0007275;GO:0005874;GO:0030154;GO:0007399;GO:0007399;GO:0015630;GO:0001578;GO:0043194;GO:0001764;GO:0001578;GO:0001764;GO:0015630;GO:0043194;GO:0005737;GO:0005856;GO:0022008;GO:0007275;GO:0005874;GO:0030154;GO:0007399;GO:0007399;GO:0015630;GO:0001578;GO:0043194;GO:0001764;GO:0022008;GO:0022008	BP;CC;CC;BP;BP;CC;BP;BP;BP;CC;BP;CC;BP;BP;BP;CC;CC;CC;CC;BP;BP;CC;BP;BP;BP;CC;BP;CC;BP;BP;BP	neurogenesis;cytoplasm;cytoskeleton;neurogenesis;multicellular organism development;microtubule;cell differentiation;nervous system development;nervous system development;microtubule cytoskeleton;microtubule bundle formation;axon initial segment;neuron migration;microtubule bundle formation;neuron migration;microtubule cytoskeleton;axon initial segment;cytoplasm;cytoskeleton;neurogenesis;multicel…
ENSG00000182220	ATP6AP2	ATPase H+ transporting accessory protein 2	5892.71	2858.37	1.0433	1.2002e-136	3.163e-134	GO:0016021;GO:0038023;GO:0016020;GO:0016021;GO:0030177;GO:0005886;GO:0038023;GO:0005515;GO:0070062;GO:0043312;GO:0070821;GO:0101003;GO:0019899;GO:0002003;GO:0002003;GO:0002003;GO:0021903;GO:0030177;GO:0032914;GO:0043408;GO:0048069;GO:0060323;GO:0009897;GO:0043005;GO:0044297;GO:0016020;GO:0016021;GO:0030177;GO:0005886;GO:0038023;GO:0005515;GO:0070062;GO:0043312;GO:0070821;GO:0101003;GO:0002003;GO:…	CC;MF;CC;CC;BP;CC;MF;MF;CC;BP;CC;CC;MF;BP;BP;BP;BP;BP;BP;BP;BP;BP;CC;CC;CC;CC;CC;BP;CC;MF;MF;CC;BP;CC;CC;BP;BP;BP;BP;BP;BP;BP;CC;CC;CC;MF;CC;CC;MF;CC;MF;CC;MF;CC;MF;CC;CC;MF;CC;CC;MF;CC;CC;MF;CC;CC;MF;CC;CC;MF;CC;CC;MF;CC;MF;CC;MF;CC;CC;MF;MF;CC;CC;MF;CC;MF;CC;CC;MF;CC;CC;MF	integral component of membrane;signaling receptor activity;membrane;integral component of membrane;positive regulation of Wnt signaling pathway;plasma membrane;signaling receptor activity;protein binding;extracellular exosome;neutrophil degranulation;tertiary granule membrane;ficolin-1-rich granule membrane;enzyme binding;angiotensin maturation;angiotensin maturation;angiotensin maturation;rostro…	hsa:10159	hsa04614	Renin-angiotensin system
ENSG00000166710	B2M	beta-2-microglobulin	5599.3	2540.06	1.1399	3.401e-136	8.8742e-134	GO:0016020;GO:0005794;GO:0005829;GO:0005886;GO:0005515;GO:0005576;GO:0006955;GO:0005615;GO:0009986;GO:0002376;GO:0005925;GO:0050776;GO:0005576;GO:0005886;GO:0042802;GO:0002474;GO:0042612;GO:0070062;GO:0044267;GO:0001895;GO:0045087;GO:0043312;GO:0002479;GO:0030670;GO:1990712;GO:0005788;GO:0035580;GO:1904724;GO:0000139;GO:0048260;GO:0060333;GO:0012507;GO:0032092;GO:0002474;GO:0050690;GO:0031901;GO:…	CC;CC;CC;CC;MF;CC;BP;CC;CC;BP;CC;BP;CC;CC;MF;BP;CC;CC;BP;BP;BP;BP;BP;CC;CC;CC;CC;CC;CC;BP;BP;CC;BP;BP;BP;CC;BP;CC;BP;BP;BP;BP;BP;BP;BP;BP;BP;BP;BP;BP;BP;BP;BP;BP;BP;BP;BP;BP;BP;BP;CC;CC;CC;CC;CC;CC;CC;MF;CC;BP;CC;CC;BP;CC;BP;CC;CC;MF;BP;CC;CC;BP;BP;BP;BP;BP;CC;CC;CC;CC;CC;CC;BP;BP;CC;BP;BP;BP;CC;BP;CC;BP;BP;BP;BP;BP;BP;BP;BP;BP;CC;CC;CC;CC;CC;MF;CC;BP;CC;CC;BP;CC;BP;CC;CC;MF;BP;CC;CC;BP;BP;BP;BP;…	membrane;Golgi apparatus;cytosol;plasma membrane;protein binding;extracellular region;immune response;extracellular space;cell surface;immune system process;focal adhesion;regulation of immune response;extracellular region;plasma membrane;identical protein binding;antigen processing and presentation of peptide antigen via MHC class I;MHC class I protein complex;extracellular exosome;cellular prot…	hsa:567;hsa:567;hsa:567;hsa:567;hsa:567;hsa:567	hsa04612;hsa05163;hsa05166;hsa05168;hsa05169;hsa05170	Antigen processing and presentation ;Human cytomegalovirus infection ;Human T-cell leukemia virus 1 infection ;Herpes simplex virus 1 infection ;Epstein-Barr virus infection ;Human immunodeficiency virus 1 infection
ENSG00000089220	PEBP1	phosphatidylethanolamine binding protein 1	5142	2336.09	1.1393	1.7179e-135	4.4206e-133	GO:0003723;GO:0005634;GO:0005737;GO:0000166;GO:0005524;GO:0010951;GO:0005515;GO:0008289;GO:0005615;GO:0005739;GO:0030414;GO:0010466;GO:0009986;GO:0005794;GO:0005829;GO:0070062;GO:0019901;GO:0043025;GO:0045177;GO:0004867;GO:0005524;GO:0008021;GO:0019899;GO:0006979;GO:0000165;GO:0005102;GO:0043409;GO:0043679;GO:0005741;GO:0000165;GO:0009408;GO:0045471;GO:0045840;GO:0007568;GO:0043209;GO:0048240;GO:…	MF;CC;CC;MF;MF;BP;MF;MF;CC;CC;MF;BP;CC;CC;CC;CC;MF;CC;CC;MF;MF;CC;MF;BP;BP;MF;BP;CC;CC;BP;BP;BP;BP;BP;CC;BP;BP;BP;BP;BP;BP;BP;BP;MF;MF;BP;BP;BP;BP;BP	RNA binding;nucleus;cytoplasm;nucleotide binding;ATP binding;negative regulation of endopeptidase activity;protein binding;lipid binding;extracellular space;mitochondrion;peptidase inhibitor activity;negative regulation of peptidase activity;cell surface;Golgi apparatus;cytosol;extracellular exosome;protein kinase binding;neuronal cell body;apical part of cell;serine-type endopeptidase inhibitor …
ENSG00000172432	GTPBP2	GTP binding protein 2	184.57	961.32	-2.3788	6.2038e-134	1.5641e-131	GO:0043231;GO:0000166;GO:0003924;GO:0005525;GO:0005515;GO:0005576;GO:0008150;GO:0003746;GO:0006414;GO:0002576;GO:0031093;GO:0043231;GO:0003924;GO:0005525;GO:0043231;GO:0043231;GO:0000166;GO:0003924;GO:0005525;GO:0005515;GO:0005576;GO:0008150;GO:0003746;GO:0006414;GO:0002576;GO:0031093	CC;MF;MF;MF;MF;CC;BP;MF;BP;BP;CC;CC;MF;MF;CC;CC;MF;MF;MF;MF;CC;BP;MF;BP;BP;CC	intracellular membrane-bounded organelle;nucleotide binding;GTPase activity;GTP binding;protein binding;extracellular region;biological_process;translation elongation factor activity;translational elongation;platelet degranulation;platelet alpha granule lumen;intracellular membrane-bounded organelle;GTPase activity;GTP binding;intracellular membrane-bounded organelle;intracellular membrane-bounde…
ENSG00000084207	GSTP1	glutathione S-transferase pi 1	8646.81	3992.07	1.116	2.2751e-133	5.6595e-131	GO:0070373;GO:0043409;GO:0048147;GO:0043407;GO:0043508;GO:0071222;GO:0010804;GO:0070372;GO:0006469;GO:0005634;GO:0005737;GO:0005737;GO:0005829;GO:0016740;GO:0005739;GO:0005739;GO:0005515;GO:0005615;GO:0098869;GO:0004364;GO:0005576;GO:0006805;GO:0004364;GO:0005829;GO:0070062;GO:0043312;GO:0043066;GO:0032720;GO:0034774;GO:1904813;GO:0007417;GO:0031982;GO:0004364;GO:0004602;GO:1901687;GO:0006749;GO:…	BP;BP;BP;BP;BP;BP;BP;BP;BP;CC;CC;CC;CC;MF;CC;CC;MF;CC;BP;MF;CC;BP;MF;CC;CC;BP;BP;BP;CC;CC;BP;CC;MF;MF;BP;BP;BP;BP;BP;BP;BP;BP;MF;MF;MF;MF;MF;MF;MF;MF;BP;BP;BP;BP;BP;BP;BP;BP;BP;BP;BP;BP;BP;BP;BP;BP;BP;BP;BP;BP;BP;BP;BP;BP;BP;CC;CC;CC;MF;BP;BP;BP;BP;BP;BP;BP;BP;BP;CC;CC;CC;CC;MF;CC;CC;MF;CC;BP;MF;CC;BP;MF;CC;CC;BP;BP;BP;CC;CC;BP;CC;MF;MF;BP;BP;BP;BP;BP;BP;BP;BP;MF;MF;MF;MF;MF;BP;BP;BP;BP;BP;BP;BP;…	negative regulation of ERK1 and ERK2 cascade;negative regulation of MAPK cascade;negative regulation of fibroblast proliferation;negative regulation of MAP kinase activity;negative regulation of JUN kinase activity;cellular response to lipopolysaccharide;negative regulation of tumor necrosis factor-mediated signaling pathway;regulation of ERK1 and ERK2 cascade;negative regulation of protein kinas…	hsa:2950;hsa:2950;hsa:2950;hsa:2950;hsa:2950;hsa:2950;hsa:2950;hsa:2950;hsa:2950;hsa:2950;hsa:2950	hsa00480;hsa00980;hsa00982;hsa00983;hsa01100;hsa01524;hsa05200;hsa05204;hsa05215;hsa05225;hsa05418	Glutathione metabolism ;Metabolism of xenobiotics by cytochrome P450 ;Drug metabolism - cytochrome P450 ;Drug metabolism - other enzymes ;Metabolic pathways ;Platinum drug resistance ;Pathways in cancer ;Chemical carcinogenesis ;Prostate cancer ;Hepatocellular carcinoma ;Fluid shear stress and atherosclerosis
ENSG00000170540	ARL6IP1	ADP ribosylation factor like GTPase 6 interacting protein 1	6803.62	3198.04	1.0879	2.7896e-130	6.6298e-128	GO:0016020;GO:0016020;GO:0016021;GO:0002038;GO:0006613;GO:0005737;GO:0005783;GO:0005784;GO:0005829;GO:0005789;GO:0005789;GO:0005515;GO:0006915;GO:0042802;GO:0012505;GO:0016021;GO:0006613;GO:0005784;GO:0030176;GO:0043066;GO:0043154;GO:0071787;GO:0002038;GO:1990809;GO:0016020;GO:0016021;GO:0016020;GO:0016020;GO:0016021;GO:0005783;GO:0005789;GO:0005789;GO:0005515;GO:0006915;GO:0042802;GO:0012505;GO:…	CC;CC;CC;BP;BP;CC;CC;CC;CC;CC;CC;MF;BP;MF;CC;CC;BP;CC;CC;BP;BP;BP;BP;BP;CC;CC;CC;CC;CC;CC;CC;CC;MF;BP;MF;CC;CC;BP;CC;CC;BP;BP;BP;BP;BP;CC;CC	membrane;membrane;integral component of membrane;positive regulation of L-glutamate import across plasma membrane;cotranslational protein targeting to membrane;cytoplasm;endoplasmic reticulum;Sec61 translocon complex;cytosol;endoplasmic reticulum membrane;endoplasmic reticulum membrane;protein binding;apoptotic process;identical protein binding;endomembrane system;integral component of membrane;c…
ENSG00000183309	ZNF623	zinc finger protein 623	145.01	873.1	-2.5934	3.7567e-130	8.8717e-128	GO:0003676;GO:0003676;GO:0003676;GO:0005634;GO:0046872;GO:0003677;GO:0006357;GO:0000981	MF;MF;MF;CC;MF;MF;BP;MF	nucleic acid binding;nucleic acid binding;nucleic acid binding;nucleus;metal ion binding;DNA binding;regulation of transcription by RNA polymerase II;DNA-binding transcription factor activity, RNA polymerase II-specific	hsa:9831	hsa05168	Herpes simplex virus 1 infection
Novel.16078	-	-	564.36	34.85	4.0205	3.013e-129	6.9397e-127
ENSG00000166526	ZNF3	zinc finger protein 3	311.54	1220.61	-1.9677	3.5656e-129	8.162e-127	GO:0003676;GO:0005634;GO:0046872;GO:0006355;GO:0003677;GO:0003677;GO:0005622;GO:0008270;GO:0005515;GO:0007275;GO:0030154;GO:0005634;GO:0042802;GO:0006357;GO:0000981;GO:0000981;GO:0045321;GO:0003676;GO:0005634;GO:0046872;GO:0006355;GO:0003677;GO:0003677;GO:0005622;GO:0008270;GO:0005515;GO:0007275;GO:0030154;GO:0005634;GO:0042802;GO:0006357;GO:0000981;GO:0000981;GO:0045321;GO:0003676;GO:0006355;GO:…	MF;CC;MF;BP;MF;MF;CC;MF;MF;BP;BP;CC;MF;BP;MF;MF;BP;MF;CC;MF;BP;MF;MF;CC;MF;MF;BP;BP;CC;MF;BP;MF;MF;BP;MF;BP;CC;MF;BP;CC;MF;BP;CC;MF;BP;CC;MF;BP;CC;MF;CC;MF;BP;MF;MF;CC;MF;MF;BP;BP;CC;MF;BP;MF;MF;BP;MF;CC;MF;BP;MF;MF;CC;MF;MF;BP;BP;CC;MF;BP;MF;MF;BP	nucleic acid binding;nucleus;metal ion binding;regulation of transcription, DNA-templated;DNA binding;DNA binding;intracellular;zinc ion binding;protein binding;multicellular organism development;cell differentiation;nucleus;identical protein binding;regulation of transcription by RNA polymerase II;DNA-binding transcription factor activity, RNA polymerase II-specific;DNA-binding transcription fac…	hsa:7551	hsa05168	Herpes simplex virus 1 infection
ENSG00000131051	RBM39	RNA binding motif protein 39	5772.37	2860.79	1.0126	7.0526e-129	1.6046e-126	GO:0003676;GO:0003723;GO:0003723;GO:0006397;GO:0008380;GO:0005634;GO:0016607;GO:0016607;GO:0016607;GO:0005654;GO:0015630;GO:0005515;GO:0005815;GO:0032991;GO:0005654;GO:0006396;GO:0003676;GO:0003723;GO:0003723;GO:0006397;GO:0008380;GO:0005634;GO:0016607;GO:0016607;GO:0016607;GO:0005654;GO:0015630;GO:0005515;GO:0005815;GO:0032991;GO:0005654;GO:0006396;GO:0003676;GO:0003723;GO:0005634;GO:0006397;GO:…	MF;MF;MF;BP;BP;CC;CC;CC;CC;CC;CC;MF;CC;CC;CC;BP;MF;MF;MF;BP;BP;CC;CC;CC;CC;CC;CC;MF;CC;CC;CC;BP;MF;MF;CC;BP;MF;MF;MF;BP;BP;CC;CC;CC;CC;CC;CC;MF;CC;CC;CC;BP;MF;MF;CC;BP;MF;MF;MF;MF;CC;BP;MF;MF;CC;BP;MF	nucleic acid binding;RNA binding;RNA binding;mRNA processing;RNA splicing;nucleus;nuclear speck;nuclear speck;nuclear speck;nucleoplasm;microtubule cytoskeleton;protein binding;microtubule organizing center;protein-containing complex;nucleoplasm;RNA processing;nucleic acid binding;RNA binding;RNA binding;mRNA processing;RNA splicing;nucleus;nuclear speck;nuclear speck;nuclear speck;nucleoplasm;mi…
ENSG00000230630	DNM3OS	DNM3 opposite strand/antisense RNA	538.58	1699.25	-1.6602	1.3187e-128	2.9642e-126
ENSG00000139318	DUSP6	dual specificity phosphatase 6	2379.08	5022.7	-1.0774	2.0824e-128	4.6527e-126	GO:0005737;GO:0005737;GO:0016787;GO:0004721;GO:0006470;GO:0016311;GO:0035335;GO:0016791;GO:0008138;GO:0017017;GO:0000188;GO:0004725;GO:0001933;GO:0010033;GO:0010942;GO:0014070;GO:0030154;GO:0042493;GO:0060420;GO:0070373;GO:0070848;GO:0005829;GO:0005737;GO:0005829;GO:0005654;GO:0005829;GO:0006470;GO:0035335;GO:0043065;GO:0043065;GO:0000165;GO:0070373;GO:0000187;GO:0004725;GO:0008138;GO:0017017;GO:…	CC;CC;MF;MF;BP;BP;BP;MF;MF;MF;BP;MF;BP;BP;BP;BP;BP;BP;BP;BP;BP;CC;CC;CC;CC;CC;BP;BP;BP;BP;BP;BP;BP;MF;MF;MF;MF;BP;BP;MF;BP;BP;CC;CC;MF;MF;BP;BP;MF;MF;MF;MF;CC;CC;CC;CC;BP;BP;BP;BP;BP;BP;BP;MF;MF;MF;MF;BP;BP;MF;BP;BP;BP;BP;MF;MF;MF;BP	cytoplasm;cytoplasm;hydrolase activity;phosphoprotein phosphatase activity;protein dephosphorylation;dephosphorylation;peptidyl-tyrosine dephosphorylation;phosphatase activity;protein tyrosine/serine/threonine phosphatase activity;MAP kinase tyrosine/serine/threonine phosphatase activity;inactivation of MAPK activity;protein tyrosine phosphatase activity;negative regulation of protein phosphoryla…	hsa:1848;hsa:1848;hsa:1848	hsa04010;hsa05202;hsa05221	MAPK signaling pathway ;Transcriptional misregulation in cancer ;Acute myeloid leukemia
ENSG00000161016	RPL8	ribosomal protein L8	23884.9	11157.4	1.0984	4.057e-128	9.0106e-126	GO:0003723;GO:0003723;GO:0005737;GO:0016020;GO:0006412;GO:0002181;GO:0005622;GO:0003735;GO:0006412;GO:0005840;GO:0015934;GO:0003735;GO:0019843;GO:0005925;GO:0003735;GO:0002181;GO:0022625;GO:0005829;GO:0006413;GO:0003723;GO:0006412;GO:0000184;GO:0003735;GO:0006614;GO:0022625;GO:0022625;GO:0014069;GO:0014069;GO:0098794;GO:0098794;GO:0022625;GO:0042788;GO:0005622;GO:0003735;GO:0006412;GO:0005840;GO:…	MF;MF;CC;CC;BP;BP;CC;MF;BP;CC;CC;MF;MF;CC;MF;BP;CC;CC;BP;MF;BP;BP;MF;BP;CC;CC;CC;CC;CC;CC;CC;CC;CC;MF;BP;CC;MF;MF;CC;CC;BP;BP;CC;MF;BP;CC;CC;MF;MF;CC;MF;BP;CC;CC;BP;MF;BP;BP;MF;BP;CC;CC;CC;CC;CC;CC;CC;CC;MF;MF;CC;CC;BP;BP;CC;MF;BP;CC;CC;MF;MF;CC;MF;BP;CC;CC;BP;MF;BP;BP;MF;BP;CC;CC;CC;CC;CC;CC;CC;CC;CC;MF;BP;CC;CC;MF;BP;CC;CC;MF;BP;CC	RNA binding;RNA binding;cytoplasm;membrane;translation;cytoplasmic translation;intracellular;structural constituent of ribosome;translation;ribosome;large ribosomal subunit;structural constituent of ribosome;rRNA binding;focal adhesion;structural constituent of ribosome;cytoplasmic translation;cytosolic large ribosomal subunit;cytosol;translational initiation;RNA binding;translation;nuclear-trans…	hsa:6132;hsa:6132	hsa03010;hsa05171	Ribosome ;Coronavirus disease - COVID-19
ENSG00000125868	DSTN	destrin, actin depolymerizing factor	6753.09	3317.18	1.0249	4.5061e-128	9.9489e-126	GO:0003779;GO:0005622;GO:0015629;GO:0005515;GO:0051014;GO:0030042;GO:0051015;GO:0070062;GO:0030836;GO:0008154;GO:0015629;GO:0030042;GO:0051014;GO:0051015;GO:0030043;GO:0005737;GO:0030864;GO:0003779;GO:0005622;GO:0015629;GO:0005515;GO:0051014;GO:0030042;GO:0051015;GO:0070062;GO:0030836;GO:0008154;GO:0015629;GO:0030042;GO:0051014;GO:0003779;GO:0005622;GO:0015629;GO:0051014;GO:0030042;GO:0030836	MF;CC;CC;MF;BP;BP;MF;CC;BP;BP;CC;BP;BP;MF;BP;CC;CC;MF;CC;CC;MF;BP;BP;MF;CC;BP;BP;CC;BP;BP;MF;CC;CC;BP;BP;BP	actin binding;intracellular;actin cytoskeleton;protein binding;actin filament severing;actin filament depolymerization;actin filament binding;extracellular exosome;positive regulation of actin filament depolymerization;actin polymerization or depolymerization;actin cytoskeleton;actin filament depolymerization;actin filament severing;actin filament binding;actin filament fragmentation;cytoplasm;co…
ENSG00000170889	RPS9	ribosomal protein S9	8214.51	3804.28	1.1116	1.8076e-127	3.9214e-125	GO:0003723;GO:0003723;GO:0005634;GO:0005737;GO:0005737;GO:0016020;GO:0006412;GO:0006412;GO:0005622;GO:0003735;GO:0006412;GO:0005840;GO:0005840;GO:0015935;GO:0005515;GO:0022627;GO:0022627;GO:0019843;GO:0005730;GO:0005925;GO:0003735;GO:0019843;GO:0005654;GO:0005829;GO:0070062;GO:1990904;GO:0008284;GO:0006413;GO:0006364;GO:0000184;GO:0006614;GO:0022627;GO:0045182;GO:1990932;GO:0045903;GO:0022627;GO:…	MF;MF;CC;CC;CC;CC;BP;BP;CC;MF;BP;CC;CC;CC;MF;CC;CC;MF;CC;CC;MF;MF;CC;CC;CC;CC;BP;BP;BP;BP;BP;CC;MF;MF;BP;CC;CC;MF;BP;CC;MF;MF;CC;MF;BP;CC;CC;MF;MF;MF;CC;CC;CC;CC;BP;BP;CC;MF;BP;CC;CC;CC;MF;CC;CC;MF;CC;CC;MF;MF;CC;CC;CC;CC;BP;BP;BP;BP;BP;CC;MF;BP;MF;CC;MF;BP;CC;CC;MF;MF;CC;MF;BP;CC;CC;MF;CC;MF;BP;CC;MF;MF;MF;CC;CC;CC;CC;BP;BP;CC;MF;BP;CC;CC;CC;MF;CC;CC;MF;CC;CC;MF;MF;CC;CC;CC;CC;BP;BP;BP;BP;BP;CC;…	RNA binding;RNA binding;nucleus;cytoplasm;cytoplasm;membrane;translation;translation;intracellular;structural constituent of ribosome;translation;ribosome;ribosome;small ribosomal subunit;protein binding;cytosolic small ribosomal subunit;cytosolic small ribosomal subunit;rRNA binding;nucleolus;focal adhesion;structural constituent of ribosome;rRNA binding;nucleoplasm;cytosol;extracellular exosome…	hsa:6203;hsa:6203	hsa03010;hsa05171	Ribosome ;Coronavirus disease - COVID-19
ENSG00000177302	TOP3A	DNA topoisomerase III alpha	683.6	1926.92	-1.4938	3.4862e-127	7.4759e-125	GO:0003676;GO:0008270;GO:0003676;GO:0008270;GO:0008270;GO:0046872;GO:0016853;GO:0003677;GO:0005515;GO:0005694;GO:0003916;GO:0003917;GO:0003917;GO:0006265;GO:0005634;GO:0005654;GO:0003677;GO:0005634;GO:0006260;GO:0016605;GO:0051321;GO:0003916;GO:0006265;GO:0006265;GO:0016853;GO:0003677;GO:0003916;GO:0003917;GO:0006265;GO:0008270;GO:0046872;GO:0016853;GO:0003677;GO:0005515;GO:0005694;GO:0003916;GO:…	MF;MF;MF;MF;MF;MF;MF;MF;MF;CC;MF;MF;MF;BP;CC;CC;MF;CC;BP;CC;BP;MF;BP;BP;MF;MF;MF;MF;BP;MF;MF;MF;MF;MF;CC;MF;MF;MF;BP;CC;CC;MF;CC;BP;CC;BP;MF;BP;BP;MF;MF;MF;MF;BP;MF;MF;MF;MF;BP;MF;MF;MF;MF;BP;MF;MF;MF;MF;BP;MF;MF;MF;MF;MF;CC;MF;MF;MF;BP;CC;CC;MF;CC;BP;CC;BP;MF;BP;BP	nucleic acid binding;zinc ion binding;nucleic acid binding;zinc ion binding;zinc ion binding;metal ion binding;isomerase activity;DNA binding;protein binding;chromosome;DNA topoisomerase activity;DNA topoisomerase type I activity;DNA topoisomerase type I activity;DNA topological change;nucleus;nucleoplasm;DNA binding;nucleus;DNA replication;PML body;meiotic cell cycle;DNA topoisomerase activity;D…	hsa:7156;hsa:7156	hsa03440;hsa03460	Homologous recombination ;Fanconi anemia pathway
ENSG00000166272	WBP1L	WW domain binding protein 1 like	357.2	1298.47	-1.8627	1.4671e-126	3.1103e-124	GO:0016020;GO:0016021;GO:0005515;GO:0016020;GO:0016021;GO:0005515;GO:0016020;GO:0016021;GO:0005515;GO:0016020;GO:0016021;GO:0005515	CC;CC;MF;CC;CC;MF;CC;CC;MF;CC;CC;MF	membrane;integral component of membrane;protein binding;membrane;integral component of membrane;protein binding;membrane;integral component of membrane;protein binding;membrane;integral component of membrane;protein binding
ENSG00000062725	APPBP2	amyloid beta precursor protein binding protein 2	531.22	1638.27	-1.6262	2.5067e-126	5.2844e-124	GO:0005634;GO:0005634;GO:0005737;GO:0005737;GO:0016020;GO:0015031;GO:0005856;GO:0005515;GO:0005874;GO:0005737;GO:0006886;GO:0005875;GO:0003777;GO:0030659;GO:0046907	CC;CC;CC;CC;CC;BP;CC;MF;CC;CC;BP;CC;MF;CC;BP	nucleus;nucleus;cytoplasm;cytoplasm;membrane;protein transport;cytoskeleton;protein binding;microtubule;cytoplasm;intracellular protein transport;microtubule associated complex;microtubule motor activity;cytoplasmic vesicle membrane;intracellular transport
ENSG00000100281	HMGXB4	HMG-box containing 4	214.02	1005.98	-2.2354	1.279e-125	2.6514e-123	GO:0005634;GO:0003677;GO:0016055;GO:0008333;GO:0030178;GO:0016589	CC;MF;BP;BP;BP;CC	nucleus;DNA binding;Wnt signaling pathway;endosome to lysosome transport;negative regulation of Wnt signaling pathway;NURF complex
ENSG00000164916	FOXK1	forkhead box K1	330.63	1321.22	-1.9941	2.5632e-125	5.2839e-123	GO:0005634;GO:0005737;GO:0006355;GO:0006366;GO:0003677;GO:0003700;GO:0043565;GO:0005515;GO:0045944;GO:0007275;GO:0030154;GO:0000122;GO:0005634;GO:0001078;GO:0007517;GO:0000981;GO:0000981;GO:0001077;GO:0005654;GO:0016579;GO:0000976;GO:0000977;GO:0000981;GO:0006357;GO:0045892;GO:0045893	CC;CC;BP;BP;MF;MF;MF;MF;BP;BP;BP;BP;CC;MF;BP;MF;MF;MF;CC;BP;MF;MF;MF;BP;BP;BP	nucleus;cytoplasm;regulation of transcription, DNA-templated;transcription by RNA polymerase II;DNA binding;DNA-binding transcription factor activity;sequence-specific DNA binding;protein binding;positive regulation of transcription by RNA polymerase II;multicellular organism development;cell differentiation;negative regulation of transcription by RNA polymerase II;nucleus;proximal promoter DNA-b…
ENSG00000147789	ZNF7	zinc finger protein 7	174.2	915.32	-2.3885	6.1217e-124	1.2482e-121	GO:0003676;GO:0006355;GO:0005622;GO:0003676;GO:0005634;GO:0046872;GO:0006355;GO:0003677;GO:0005622;GO:0006357;GO:0000981;GO:0000981;GO:0003677;GO:0007275;GO:0003676;GO:0005634;GO:0046872;GO:0006355;GO:0003677;GO:0005622;GO:0006357;GO:0000981;GO:0000981;GO:0003677;GO:0007275;GO:0003676;GO:0006355;GO:0005622;GO:0003676;GO:0006355;GO:0005622;GO:0003676;GO:0006355;GO:0005622;GO:0003676;GO:0006355;GO:…	MF;BP;CC;MF;CC;MF;BP;MF;CC;BP;MF;MF;MF;BP;MF;CC;MF;BP;MF;CC;BP;MF;MF;MF;BP;MF;BP;CC;MF;BP;CC;MF;BP;CC;MF;BP;CC;MF;CC;MF;BP;MF;CC;BP;MF;MF;MF;BP;MF;CC;CC;BP;CC;MF	nucleic acid binding;regulation of transcription, DNA-templated;intracellular;nucleic acid binding;nucleus;metal ion binding;regulation of transcription, DNA-templated;DNA binding;intracellular;regulation of transcription by RNA polymerase II;DNA-binding transcription factor activity, RNA polymerase II-specific;DNA-binding transcription factor activity, RNA polymerase II-specific;DNA binding;mult…	hsa:7553	hsa05168	Herpes simplex virus 1 infection
ENSG00000177613	CSTF2T	cleavage stimulation factor subunit 2 tau variant	257.33	1080.63	-2.0704	1.2808e-123	2.5974e-121	GO:0003676;GO:0003723;GO:0003723;GO:0006397;GO:0005634;GO:0005654;GO:0005515;GO:0031124;GO:0003723;GO:0005654;GO:0003729;GO:0098789;GO:0005847;GO:0031124;GO:0000398;GO:0005622;GO:0006369	MF;MF;MF;BP;CC;CC;MF;BP;MF;CC;MF;BP;CC;BP;BP;CC;BP	nucleic acid binding;RNA binding;RNA binding;mRNA processing;nucleus;nucleoplasm;protein binding;mRNA 3'-end processing;RNA binding;nucleoplasm;mRNA binding;pre-mRNA cleavage required for polyadenylation;mRNA cleavage and polyadenylation specificity factor complex;mRNA 3'-end processing;mRNA splicing, via spliceosome;intracellular;termination of RNA polymerase II transcription	hsa:23283	hsa03015	mRNA surveillance pathway
ENSG00000140988	RPS2	ribosomal protein S2	13869.6	6134.74	1.1775	1.6324e-123	3.2923e-121	GO:0003723;GO:0003723;GO:0005634;GO:0016020;GO:0006412;GO:0003735;GO:0006412;GO:0005840;GO:0015935;GO:0005515;GO:0003735;GO:0022627;GO:0022627;GO:0005654;GO:0005925;GO:0003729;GO:0003735;GO:0005654;GO:0005829;GO:0045296;GO:0070062;GO:0019899;GO:0006413;GO:0006364;GO:0000184;GO:0006614;GO:0017134;GO:0022627;GO:0051443;GO:0003723;GO:0003735;GO:0006412;GO:0005840;GO:0003723;GO:0003735;GO:0006412;GO:…	MF;MF;CC;CC;BP;MF;BP;CC;CC;MF;MF;CC;CC;CC;CC;MF;MF;CC;CC;MF;CC;MF;BP;BP;BP;BP;MF;CC;BP;MF;MF;BP;CC;MF;MF;BP;CC;CC;CC;MF;MF;BP;CC;CC;CC;MF;MF;BP;CC;CC;CC;MF;MF;BP;CC;CC;CC;MF;MF;BP;CC;CC;CC;MF;BP;CC	RNA binding;RNA binding;nucleus;membrane;translation;structural constituent of ribosome;translation;ribosome;small ribosomal subunit;protein binding;structural constituent of ribosome;cytosolic small ribosomal subunit;cytosolic small ribosomal subunit;nucleoplasm;focal adhesion;mRNA binding;structural constituent of ribosome;nucleoplasm;cytosol;cadherin binding;extracellular exosome;enzyme bindin…	hsa:6187;hsa:6187	hsa03010;hsa05171	Ribosome ;Coronavirus disease - COVID-19
ENSG00000170345	FOS	Fos proto-oncogene, AP-1 transcription factor subunit	1071.79	189.31	2.4925	2.431e-123	4.825e-121	GO:0007179;GO:0005634;GO:0034614;GO:0044212;GO:0045893;GO:0005634;GO:0005737;GO:0005654;GO:0005783;GO:0006355;GO:0003677;GO:0006357;GO:0003700;GO:0005829;GO:0005515;GO:0005667;GO:0038095;GO:0005634;GO:0000978;GO:0000981;GO:0000981;GO:0000981;GO:0005654;GO:0005634;GO:0006954;GO:0070412;GO:0006366;GO:0019221;GO:0006357;GO:0003700;GO:1902895;GO:0045944;GO:0046982;GO:0008134;GO:0034614;GO:0045893;GO:…	BP;CC;BP;MF;BP;CC;CC;CC;CC;BP;MF;BP;MF;CC;MF;CC;BP;CC;MF;MF;MF;MF;CC;CC;BP;MF;BP;BP;BP;MF;BP;BP;MF;MF;BP;BP;BP;BP;MF;CC;BP;BP;BP;MF;MF;MF;MF;MF;MF;MF;MF;MF;BP;BP;BP;BP;BP;BP;BP;BP;BP;BP;BP;BP;BP;BP;BP;BP;BP;BP;BP;BP;BP;BP;BP;BP;BP;BP;BP;BP;BP;BP;CC;CC;CC;CC;MF;BP;MF;CC;MF;BP;MF;CC;BP;CC;BP;MF;BP;CC;CC;CC;CC;BP;MF;BP;MF;CC;MF;CC;BP;CC;MF;MF;MF;MF;CC;CC;BP;MF;BP;BP;BP;MF;BP;BP;MF;MF;BP;BP;BP;BP;MF;…	transforming growth factor beta receptor signaling pathway;nucleus;cellular response to reactive oxygen species;transcription regulatory region DNA binding;positive regulation of transcription, DNA-templated;nucleus;cytoplasm;nucleoplasm;endoplasmic reticulum;regulation of transcription, DNA-templated;DNA binding;regulation of transcription by RNA polymerase II;DNA-binding transcription factor ac…	hsa:2353;hsa:2353;hsa:2353;hsa:2353;hsa:2353;hsa:2353;hsa:2353;hsa:2353;hsa:2353;hsa:2353;hsa:2353;hsa:2353;hsa:2353;hsa:2353;hsa:2353;hsa:2353;hsa:2353;hsa:2353;hsa:2353;hsa:2353;hsa:2353;hsa:2353;hsa:2353;hsa:2353;hsa:2353;hsa:2353;hsa:2353;hsa:2353;hsa:2353;hsa:2353;hsa:2353;hsa:2353;hsa:2353;hsa:2353;hsa:2353;hsa:2353;hsa:2353;hsa:2353;hsa:2353;hsa:2353;hsa:2353;hsa:2353;hsa:2353	hsa01522;hsa04010;hsa04024;hsa04210;hsa04380;hsa04620;hsa04657;hsa04658;hsa04659;hsa04660;hsa04662;hsa04668;hsa04713;hsa04725;hsa04728;hsa04915;hsa04917;hsa04921;hsa04926;hsa04928;hsa04932;hsa04935;hsa05031;hsa05130;hsa05132;hsa05133;hsa05135;hsa05140;hsa05142;hsa05161;hsa05162;hsa05166;hsa05167;hsa05170;hsa05171;hsa05200;hsa05210;hsa05224;hsa05231;hsa05235;hsa05323;hsa05417;hsa05418	Endocrine resistance ;MAPK signaling pathway ;cAMP signaling pathway ;Apoptosis ;Osteoclast differentiation ;Toll-like receptor signaling pathway ;IL-17 signaling pathway ;Th1 and Th2 cell differentiation ;Th17 cell differentiation ;T cell receptor signaling pathway ;B cell receptor signaling pathway ;TNF signaling pathway ;Circadian entrainment ;Cholinergic synapse ;Dopaminergic synapse ;Estroge…
ENSG00000152558	TMEM123	transmembrane protein 123	5620.72	2523.99	1.1543	4.2949e-123	8.4345e-121	GO:0016020;GO:0016021;GO:0016021;GO:0005515;GO:0038023;GO:0009897;GO:0031410;GO:0070267;GO:0016020;GO:0016021;GO:0016021;GO:0005515;GO:0038023;GO:0009897;GO:0031410;GO:0070267;GO:0016020;GO:0016021;GO:0016020;GO:0016021	CC;CC;CC;MF;MF;CC;CC;BP;CC;CC;CC;MF;MF;CC;CC;BP;CC;CC;CC;CC	membrane;integral component of membrane;integral component of membrane;protein binding;signaling receptor activity;external side of plasma membrane;cytoplasmic vesicle;oncosis;membrane;integral component of membrane;integral component of membrane;protein binding;signaling receptor activity;external side of plasma membrane;cytoplasmic vesicle;oncosis;membrane;integral component of membrane;membran…
ENSG00000118680	MYL12B	myosin light chain 12B	4049.09	1926.8	1.0713	7.3203e-123	1.4301e-120	GO:0046872;GO:0005509;GO:0016459;GO:0005515;GO:0005829;GO:0070062;GO:0006936;GO:0099738;GO:0046872;GO:0005509;GO:0016459;GO:0005515;GO:0005829;GO:0070062;GO:0032036;GO:0006936;GO:0008360;GO:0001725;GO:0005903;GO:0016460;GO:0030018;GO:0045177;GO:0099738;GO:0046872;GO:0005509;GO:0016459;GO:0005515;GO:0005829;GO:0070062;GO:0006936;GO:0099738;GO:0046872;GO:0005509;GO:0016459;GO:0005515;GO:0005829;GO:…	MF;MF;CC;MF;CC;CC;BP;CC;MF;MF;CC;MF;CC;CC;MF;BP;BP;CC;CC;CC;CC;CC;CC;MF;MF;CC;MF;CC;CC;BP;CC;MF;MF;CC;MF;CC;CC;BP;CC	metal ion binding;calcium ion binding;myosin complex;protein binding;cytosol;extracellular exosome;muscle contraction;cell cortex region;metal ion binding;calcium ion binding;myosin complex;protein binding;cytosol;extracellular exosome;myosin heavy chain binding;muscle contraction;regulation of cell shape;stress fiber;brush border;myosin II complex;Z disc;apical part of cell;cell cortex region;me…	hsa:103910;hsa:103910;hsa:103910;hsa:103910;hsa:103910;hsa:103910;hsa:103910;hsa:103910	hsa04360;hsa04510;hsa04530;hsa04611;hsa04670;hsa04810;hsa05131;hsa05132	Axon guidance ;Focal adhesion ;Tight junction ;Platelet activation ;Leukocyte transendothelial migration ;Regulation of actin cytoskeleton ;Shigellosis ;Salmonella infection
ENSG00000185896	LAMP1	lysosomal associated membrane protein 1	7382.06	3624.82	1.027	1.0538e-122	2.0479e-120	GO:0016020;GO:0016020;GO:0016021;GO:0005829;GO:0005765;GO:0005765;GO:0005886;GO:0005886;GO:0005515;GO:0048471;GO:0046718;GO:0019904;GO:0048102;GO:0050821;GO:0005764;GO:0005764;GO:0005768;GO:0005770;GO:0005771;GO:0005773;GO:0008021;GO:0009897;GO:0009986;GO:0030285;GO:0030425;GO:0031410;GO:0031982;GO:0042383;GO:0042470;GO:0043025;GO:0044194;GO:0044754;GO:0045335;GO:0061474;GO:0097208;GO:0005886;GO:…	CC;CC;CC;CC;CC;CC;CC;CC;MF;CC;BP;MF;BP;BP;CC;CC;CC;CC;CC;CC;CC;CC;CC;CC;CC;CC;CC;CC;CC;CC;CC;CC;CC;CC;CC;CC;CC;BP;CC;CC;BP;CC;BP;CC;CC;MF;BP;CC;CC;CC;MF;CC;BP;BP;BP;BP;BP	membrane;membrane;integral component of membrane;cytosol;lysosomal membrane;lysosomal membrane;plasma membrane;plasma membrane;protein binding;perinuclear region of cytoplasm;viral entry into host cell;protein domain specific binding;autophagic cell death;protein stabilization;lysosome;lysosome;endosome;late endosome;multivesicular body;vacuole;synaptic vesicle;external side of plasma membrane;ce…	hsa:3916;hsa:3916;hsa:3916;hsa:3916	hsa04140;hsa04142;hsa04145;hsa05152	Autophagy - animal ;Lysosome ;Phagosome ;Tuberculosis
ENSG00000182378	PLCXD1	phosphatidylinositol specific phospholipase C X domain containing 1	2007.55	4698.16	-1.2251	3.6238e-122	6.9699e-120	GO:0005737;GO:0006629;GO:0008081;GO:0006629;GO:0008081;GO:0006629;GO:0008081;GO:0005737;GO:0006629;GO:0008081;GO:0006629;GO:0008081;GO:0006629;GO:0008081;GO:0006629;GO:0008081;GO:0006629;GO:0008081;GO:0006629;GO:0008081;GO:0005737;GO:0006629;GO:0008081	CC;BP;MF;BP;MF;BP;MF;CC;BP;MF;BP;MF;BP;MF;BP;MF;BP;MF;BP;MF;CC;BP;MF	cytoplasm;lipid metabolic process;phosphoric diester hydrolase activity;lipid metabolic process;phosphoric diester hydrolase activity;lipid metabolic process;phosphoric diester hydrolase activity;cytoplasm;lipid metabolic process;phosphoric diester hydrolase activity;lipid metabolic process;phosphoric diester hydrolase activity;lipid metabolic process;phosphoric diester hydrolase activity;lipid m…
ENSG00000149806	FAU	FAU, ubiquitin like and ribosomal protein S30 fusion	4485.26	2037.48	1.1398	7.7121e-122	1.4757e-119	GO:0003723;GO:0006412;GO:0005622;GO:0003735;GO:0006412;GO:0005840;GO:0003735;GO:0022627;GO:0022627;GO:0005615;GO:0005654;GO:0005829;GO:0008150;GO:0005575;GO:0006413;GO:0003723;GO:0000184;GO:0050830;GO:0061844;GO:0019731;GO:0002227;GO:0006614;GO:0015935;GO:0003723;GO:0006412;GO:0005622;GO:0003735;GO:0006412;GO:0005840;GO:0003735;GO:0022627;GO:0022627;GO:0005615;GO:0005654;GO:0005829;GO:0008150;GO:…	MF;BP;CC;MF;BP;CC;MF;CC;CC;CC;CC;CC;BP;CC;BP;MF;BP;BP;BP;BP;BP;BP;CC;MF;BP;CC;MF;BP;CC;MF;CC;CC;CC;CC;CC;BP;CC;BP;MF;BP;BP;BP;BP;BP;BP;CC;CC;MF;BP;CC;MF;BP;CC;MF;BP;CC;MF;CC;CC;CC;CC;CC;BP;CC;BP;MF;BP;BP;BP;BP;BP;BP;CC;CC;MF;BP;CC	RNA binding;translation;intracellular;structural constituent of ribosome;translation;ribosome;structural constituent of ribosome;cytosolic small ribosomal subunit;cytosolic small ribosomal subunit;extracellular space;nucleoplasm;cytosol;biological_process;cellular_component;translational initiation;RNA binding;nuclear-transcribed mRNA catabolic process, nonsense-mediated decay;defense response to…	hsa:2197;hsa:2197	hsa03010;hsa05171	Ribosome ;Coronavirus disease - COVID-19
ENSG00000116406	EDEM3	ER degradation enhancing alpha-mannosidase like protein 3	660.93	1920.53	-1.5425	8.3506e-122	1.5897e-119	GO:0016020;GO:0046872;GO:0005783;GO:0016787;GO:0005509;GO:0003824;GO:0016798;GO:0008152;GO:0004571;GO:0006516;GO:0043161;GO:1904382;GO:0005788;GO:0006486;GO:0006986;GO:0004571;GO:0004571;GO:1904382;GO:1904382;GO:0044322;GO:0004571;GO:1904382;GO:0016020;GO:0046872;GO:0005783;GO:0016787;GO:0005509;GO:0003824;GO:0004571;GO:1904382;GO:0006486;GO:0006986;GO:0005788;GO:0004571;GO:0004571;GO:1904382;GO:…	CC;MF;CC;MF;MF;MF;MF;BP;MF;BP;BP;BP;CC;BP;BP;MF;MF;BP;BP;CC;MF;BP;CC;MF;CC;MF;MF;MF;MF;BP;BP;BP;CC;MF;MF;BP;BP;CC	membrane;metal ion binding;endoplasmic reticulum;hydrolase activity;calcium ion binding;catalytic activity;hydrolase activity, acting on glycosyl bonds;metabolic process;mannosyl-oligosaccharide 1,2-alpha-mannosidase activity;glycoprotein catabolic process;proteasome-mediated ubiquitin-dependent protein catabolic process;mannose trimming involved in glycoprotein ERAD pathway;endoplasmic reticulum…	hsa:80267	hsa04141	Protein processing in endoplasmic reticulum
ENSG00000111605	CPSF6	cleavage and polyadenylation specific factor 6	4316.69	1940.07	1.1526	2.7053e-121	5.124e-119	GO:0003676;GO:0003723;GO:0003723;GO:0003723;GO:0006397;GO:0006397;GO:0005634;GO:0005634;GO:0005737;GO:0005737;GO:0016607;GO:0016607;GO:0016020;GO:0005654;GO:0005515;GO:0005849;GO:0005654;GO:0003729;GO:0005849;GO:0043023;GO:1990904;GO:0051262;GO:0051290;GO:0098789;GO:0110104;GO:1990120;GO:0005847;GO:0042382;GO:0046833;GO:0005726;GO:1990448;GO:0035061;GO:0005849;GO:0003676;GO:0003723;GO:0016607;GO:…	MF;MF;MF;MF;BP;BP;CC;CC;CC;CC;CC;CC;CC;CC;MF;CC;CC;MF;CC;MF;CC;BP;BP;BP;BP;BP;CC;CC;BP;CC;MF;CC;CC;MF;MF;CC;CC;CC;MF;MF;MF;MF;BP;BP;CC;CC;CC;CC;CC;CC;CC;CC;MF;CC;CC;MF;CC;MF;CC;BP;BP;BP;BP;BP;CC;CC;BP;CC;MF;CC	nucleic acid binding;RNA binding;RNA binding;RNA binding;mRNA processing;mRNA processing;nucleus;nucleus;cytoplasm;cytoplasm;nuclear speck;nuclear speck;membrane;nucleoplasm;protein binding;mRNA cleavage factor complex;nucleoplasm;mRNA binding;mRNA cleavage factor complex;ribosomal large subunit binding;ribonucleoprotein complex;protein tetramerization;protein heterotetramerization;pre-mRNA cleav…	hsa:11052	hsa03015	mRNA surveillance pathway
ENSG00000159388	BTG2	BTG anti-proliferation factor 2	227.3	1015.84	-2.1567	2.1411e-120	3.9549e-118	GO:0005515;GO:0008285;GO:0005634;GO:0005737;GO:0006977;GO:0005829;GO:0070062;GO:0008285;GO:0017148;GO:0008285;GO:0008285;GO:0031175;GO:0006281;GO:0006974;GO:0045930;GO:0060213;GO:0005515;GO:0008285;GO:0005634;GO:0005737;GO:0006977;GO:0005829;GO:0070062;GO:0008285;GO:0017148;GO:0008285;GO:0008285;GO:0031175;GO:0006281;GO:0006974;GO:0045930;GO:0001078;GO:0000122;GO:0006479;GO:0008306;GO:0009612;GO:…	MF;BP;CC;CC;BP;CC;CC;BP;BP;BP;BP;BP;BP;BP;BP;BP;MF;BP;CC;CC;BP;CC;CC;BP;BP;BP;BP;BP;BP;BP;BP;MF;BP;BP;BP;BP;BP;BP;BP;BP;BP;BP;BP;BP;BP;BP;BP;BP;BP;BP	protein binding;negative regulation of cell proliferation;nucleus;cytoplasm;DNA damage response, signal transduction by p53 class mediator resulting in cell cycle arrest;cytosol;extracellular exosome;negative regulation of cell proliferation;negative regulation of translation;negative regulation of cell proliferation;negative regulation of cell proliferation;neuron projection development;DNA repa…	hsa:7832	hsa03018	RNA degradation
ENSG00000136238	RAC1	Rac family small GTPase 1	6575.3	3235.77	1.0235	3.4113e-120	6.2702e-118	GO:0005737;GO:0005737;GO:0016020;GO:0016020;GO:0000166;GO:0003924;GO:0005525;GO:0006468;GO:0005622;GO:0005525;GO:0005525;GO:0007264;GO:0005829;GO:0005886;GO:0005886;GO:0042995;GO:0005515;GO:0042470;GO:0003924;GO:0003924;GO:0005925;GO:0038095;GO:0038096;GO:0005886;GO:0005525;GO:0005789;GO:0005829;GO:0030027;GO:0030027;GO:0070062;GO:0051056;GO:0003924;GO:0001934;GO:0032587;GO:0055038;GO:0007266;GO:…	CC;CC;CC;CC;MF;MF;MF;BP;CC;MF;MF;BP;CC;CC;CC;CC;MF;CC;MF;MF;CC;BP;BP;CC;MF;CC;CC;CC;CC;CC;BP;MF;BP;CC;CC;BP;BP;BP;BP;MF;BP;BP;BP;BP;BP;BP;CC;BP;BP;BP;BP;MF;CC;CC;CC;BP;CC;MF;BP;BP;BP;BP;BP;BP;BP;BP;CC;BP;BP;BP;BP;BP;CC;BP;BP;BP;BP;BP;BP;CC;CC;BP;BP;MF;BP;BP;BP;BP;BP;BP;BP;BP;BP;BP;BP;BP;BP;CC;BP;MF;BP;CC;CC;CC;CC;CC;MF;MF;MF;BP;CC;MF;MF;BP;CC;CC;CC;CC;MF;CC;MF;MF;CC;BP;BP;CC;MF;CC;CC;CC;CC;CC;BP;…	cytoplasm;cytoplasm;membrane;membrane;nucleotide binding;GTPase activity;GTP binding;protein phosphorylation;intracellular;GTP binding;GTP binding;small GTPase mediated signal transduction;cytosol;plasma membrane;plasma membrane;cell projection;protein binding;melanosome;GTPase activity;GTPase activity;focal adhesion;Fc-epsilon receptor signaling pathway;Fc-gamma receptor signaling pathway involv…	hsa:5879;hsa:5879;hsa:5879;hsa:5879;hsa:5879;hsa:5879;hsa:5879;hsa:5879;hsa:5879;hsa:5879;hsa:5879;hsa:5879;hsa:5879;hsa:5879;hsa:5879;hsa:5879;hsa:5879;hsa:5879;hsa:5879;hsa:5879;hsa:5879;hsa:5879;hsa:5879;hsa:5879;hsa:5879;hsa:5879;hsa:5879;hsa:5879;hsa:5879;hsa:5879;hsa:5879;hsa:5879;hsa:5879;hsa:5879;hsa:5879;hsa:5879;hsa:5879;hsa:5879;hsa:5879;hsa:5879;hsa:5879;hsa:5879;hsa:5879;hsa:5879;hsa…	hsa04010;hsa04014;hsa04015;hsa04024;hsa04062;hsa04071;hsa04145;hsa04151;hsa04310;hsa04360;hsa04370;hsa04380;hsa04510;hsa04520;hsa04530;hsa04613;hsa04620;hsa04650;hsa04662;hsa04664;hsa04666;hsa04670;hsa04722;hsa04810;hsa04932;hsa04933;hsa04972;hsa05014;hsa05020;hsa05022;hsa05100;hsa05120;hsa05130;hsa05131;hsa05132;hsa05135;hsa05163;hsa05167;hsa05169;hsa05170;hsa05200;hsa05203;hsa05205;hsa05210;hsa…	MAPK signaling pathway ;Ras signaling pathway ;Rap1 signaling pathway ;cAMP signaling pathway ;Chemokine signaling pathway ;Sphingolipid signaling pathway ;Phagosome ;PI3K-Akt signaling pathway ;Wnt signaling pathway ;Axon guidance ;VEGF signaling pathway ;Osteoclast differentiation ;Focal adhesion ;Adherens junction ;Tight junction ;Neutrophil extracellular trap formation ;Toll-like receptor sig…
ENSG00000210135	MT-TN	mitochondrially encoded tRNA asparagine	2612.54	1021.47	1.3547	3.6856e-120	6.7411e-118
ENSG00000177683	THAP5	THAP domain containing 5	249.4	1105.36	-2.1485	8.0732e-120	1.4623e-117	GO:0003676;GO:0005634;GO:0005634;GO:0046872;GO:0003677;GO:0007049;GO:0006357;GO:0000981;GO:0000981;GO:0002020;GO:0045786;GO:0003676;GO:0005634;GO:0005634;GO:0046872;GO:0003677;GO:0007049;GO:0006357;GO:0000981;GO:0000981;GO:0002020;GO:0045786;GO:0003676;GO:0003677	MF;CC;CC;MF;MF;BP;BP;MF;MF;MF;BP;MF;CC;CC;MF;MF;BP;BP;MF;MF;MF;BP;MF;MF	nucleic acid binding;nucleus;nucleus;metal ion binding;DNA binding;cell cycle;regulation of transcription by RNA polymerase II;DNA-binding transcription factor activity, RNA polymerase II-specific;DNA-binding transcription factor activity, RNA polymerase II-specific;protease binding;negative regulation of cell cycle;nucleic acid binding;nucleus;nucleus;metal ion binding;DNA binding;cell cycle;reg…
ENSG00000065154	OAT	ornithine aminotransferase	2644.55	998.91	1.4016	1.6351e-118	2.9332e-116	GO:0005654;GO:0016740;GO:0005739;GO:0003824;GO:0005739;GO:0008483;GO:0030170;GO:0005759;GO:0055129;GO:0005737;GO:0004587;GO:0005737;GO:0034214;GO:0005759;GO:0007601;GO:0005739;GO:0030170;GO:0008652;GO:0005759;GO:0004587;GO:0004587;GO:0004587;GO:0010121;GO:0019544;GO:0005654;GO:0016740;GO:0005739;GO:0003824;GO:0005739;GO:0008483;GO:0030170;GO:0005759;GO:0055129;GO:0005737;GO:0004587;GO:0034214;GO:…	CC;MF;CC;MF;CC;MF;MF;CC;BP;CC;MF;CC;BP;CC;BP;CC;MF;BP;CC;MF;MF;MF;BP;BP;CC;MF;CC;MF;CC;MF;MF;CC;BP;CC;MF;BP;CC;BP;CC;MF;BP;CC;MF;MF;MF;BP;BP	nucleoplasm;transferase activity;mitochondrion;catalytic activity;mitochondrion;transaminase activity;pyridoxal phosphate binding;mitochondrial matrix;L-proline biosynthetic process;cytoplasm;ornithine-oxo-acid transaminase activity;cytoplasm;protein hexamerization;mitochondrial matrix;visual perception;mitochondrion;pyridoxal phosphate binding;cellular amino acid biosynthetic process;mitochondri…	hsa:4942;hsa:4942	hsa00330;hsa01100	Arginine and proline metabolism ;Metabolic pathways
ENSG00000108298	RPL19	ribosomal protein L19	6837.27	3320.17	1.0432	3.4218e-118	6.1091e-116	GO:0003723;GO:0003723;GO:0016020;GO:0006412;GO:0006412;GO:0002181;GO:0005622;GO:0003735;GO:0006412;GO:0005840;GO:0005515;GO:0003735;GO:0003735;GO:0005925;GO:0003735;GO:0022625;GO:0005829;GO:0022625;GO:0006413;GO:0000184;GO:0006614;GO:0022625;GO:0022625;GO:0022625;GO:0042788;GO:0070180;GO:1990932;GO:0097421;GO:0005622;GO:0003735;GO:0006412;GO:0005840;GO:0022625;GO:0005622;GO:0003735;GO:0006412;GO:…	MF;MF;CC;BP;BP;BP;CC;MF;BP;CC;MF;MF;MF;CC;MF;CC;CC;CC;BP;BP;BP;CC;CC;CC;CC;MF;MF;BP;CC;MF;BP;CC;CC;CC;MF;BP;CC;CC;CC;MF;BP;CC;CC	RNA binding;RNA binding;membrane;translation;translation;cytoplasmic translation;intracellular;structural constituent of ribosome;translation;ribosome;protein binding;structural constituent of ribosome;structural constituent of ribosome;focal adhesion;structural constituent of ribosome;cytosolic large ribosomal subunit;cytosol;cytosolic large ribosomal subunit;translational initiation;nuclear-tra…	hsa:6143;hsa:6143	hsa03010;hsa05171	Ribosome ;Coronavirus disease - COVID-19
ENSG00000171469	ZNF561	zinc finger protein 561	246.55	1050.75	-2.096	6.2369e-118	1.1082e-115	GO:0003676;GO:0003676;GO:0005634;GO:0046872;GO:0006355;GO:0003677;GO:0005622;GO:0005634;GO:0006357;GO:0003700;GO:0000981;GO:0003676;GO:0006355;GO:0005622;GO:0003676;GO:0046872;GO:0006355;GO:0005622;GO:0003676;GO:0006355;GO:0005622	MF;MF;CC;MF;BP;MF;CC;CC;BP;MF;MF;MF;BP;CC;MF;MF;BP;CC;MF;BP;CC	nucleic acid binding;nucleic acid binding;nucleus;metal ion binding;regulation of transcription, DNA-templated;DNA binding;intracellular;nucleus;regulation of transcription by RNA polymerase II;DNA-binding transcription factor activity;DNA-binding transcription factor activity, RNA polymerase II-specific;nucleic acid binding;regulation of transcription, DNA-templated;intracellular;nucleic acid bi…	hsa:93134	hsa05168	Herpes simplex virus 1 infection
ENSG00000110395	CBL	Cbl proto-oncogene	371.14	1288.54	-1.7983	6.4788e-118	1.1457e-115	GO:0014068;GO:0005737;GO:0016020;GO:0046872;GO:0005829;GO:0016740;GO:0016567;GO:0005509;GO:0004842;GO:0005886;GO:0005515;GO:0023051;GO:0007166;GO:0006511;GO:0006355;GO:0005886;GO:0042629;GO:0007165;GO:0005886;GO:0001784;GO:0061630;GO:0061630;GO:0005829;GO:0045296;GO:0005886;GO:0043066;GO:0003700;GO:0048260;GO:0061024;GO:0019221;GO:0070102;GO:0042059;GO:0017124;GO:0008543;GO:0017124;GO:0004842;GO:…	BP;CC;CC;MF;CC;MF;BP;MF;MF;CC;MF;BP;BP;BP;BP;CC;CC;BP;CC;MF;MF;MF;CC;MF;CC;BP;MF;BP;BP;BP;BP;BP;MF;BP;MF;MF;BP;MF;BP;CC;MF;BP;CC;MF;MF;MF;MF;MF;MF;MF;BP;BP;BP;BP;BP;BP;BP;BP;BP;BP;BP;BP;BP;BP;BP;BP;BP;BP;BP;BP;BP;BP;BP;CC;CC;CC;CC;CC;CC;MF;MF;BP;BP;BP;MF;CC;MF;MF;BP;BP;BP;MF;MF;MF;BP;BP;BP;MF;MF;BP;BP	positive regulation of phosphatidylinositol 3-kinase signaling;cytoplasm;membrane;metal ion binding;cytosol;transferase activity;protein ubiquitination;calcium ion binding;ubiquitin-protein transferase activity;plasma membrane;protein binding;regulation of signaling;cell surface receptor signaling pathway;ubiquitin-dependent protein catabolic process;regulation of transcription, DNA-templated;pla…	hsa:867;hsa:867;hsa:867;hsa:867;hsa:867;hsa:867;hsa:867;hsa:867	hsa04012;hsa04120;hsa04144;hsa04910;hsa05100;hsa05200;hsa05205;hsa05220	ErbB signaling pathway ;Ubiquitin mediated proteolysis ;Endocytosis ;Insulin signaling pathway ;Bacterial invasion of epithelial cells ;Pathways in cancer ;Proteoglycans in cancer ;Chronic myeloid leukemia
ENSG00000180917	CMTR2	cap methyltransferase 2	321.18	1193.63	-1.8945	1.8533e-117	3.2619e-115	GO:0006397;GO:0005634;GO:0005634;GO:0005737;GO:0005737;GO:0008168;GO:0016740;GO:0032259;GO:0005634;GO:0005737;GO:0006370;GO:0006370;GO:0006370;GO:0004483;GO:0004483;GO:0097309;GO:0097310;GO:0097310;GO:0006397;GO:0005634;GO:0005634;GO:0005737;GO:0005737;GO:0008168;GO:0016740;GO:0032259;GO:0005634;GO:0005737;GO:0006370;GO:0006370;GO:0006370;GO:0004483;GO:0004483;GO:0097309;GO:0097310;GO:0097310;GO:…	BP;CC;CC;CC;CC;MF;MF;BP;CC;CC;BP;BP;BP;MF;MF;BP;BP;BP;BP;CC;CC;CC;CC;MF;MF;BP;CC;CC;BP;BP;BP;MF;MF;BP;BP;BP;MF;MF;BP;MF;MF;BP	mRNA processing;nucleus;nucleus;cytoplasm;cytoplasm;methyltransferase activity;transferase activity;methylation;nucleus;cytoplasm;7-methylguanosine mRNA capping;7-methylguanosine mRNA capping;7-methylguanosine mRNA capping;mRNA (nucleoside-2'-O-)-methyltransferase activity;mRNA (nucleoside-2'-O-)-methyltransferase activity;cap1 mRNA methylation;cap2 mRNA methylation;cap2 mRNA methylation;mRNA pro…
Novel.4934	-	-	527.63	22.75	4.5292	5.4862e-117	9.5658e-115
ENSG00000115738	ID2	inhibitor of DNA binding 2	534.16	44.15	3.5929	9.3126e-117	1.6087e-114	GO:0005737;GO:0005634;GO:0005634;GO:0005737;GO:0046983;GO:0005515;GO:0045892;GO:0048511;GO:0007275;GO:0045893;GO:0005634;GO:0030182;GO:0003700;GO:0000981;GO:0000981;GO:0008134;GO:0051726;GO:0010628;GO:0032991;GO:0005829;GO:0044325;GO:0010629;GO:0007275;GO:0032922;GO:0045665;GO:0019216;GO:0048661;GO:0042752;GO:0090398;GO:0043153;GO:0071158;GO:0048557;GO:0001085;GO:0045475;GO:0045665;GO:0048663;GO:…	CC;CC;CC;CC;MF;MF;BP;BP;BP;BP;CC;BP;MF;MF;MF;MF;BP;BP;CC;CC;MF;BP;BP;BP;BP;BP;BP;BP;BP;BP;BP;BP;MF;BP;BP;BP;BP;BP;BP;CC;BP;BP;BP;BP;BP;BP;BP;BP;BP;BP;BP;BP;BP;BP;BP;BP;BP;BP;BP;BP;BP;BP;BP;BP;BP;BP;BP;BP;BP;BP;BP;BP;BP;BP;BP;BP;BP;BP;BP;BP;BP;BP;BP;BP;BP;BP;BP;BP;BP;BP;BP;BP;BP;BP;BP;BP;BP;CC;CC;CC;CC;CC;MF;MF;BP;BP;BP;BP;CC;BP;MF;MF;MF;MF;BP;BP;CC;CC;MF;BP;BP;BP;BP;BP;BP;BP;BP;BP;BP;BP;MF;BP;BP;…	cytoplasm;nucleus;nucleus;cytoplasm;protein dimerization activity;protein binding;negative regulation of transcription, DNA-templated;rhythmic process;multicellular organism development;positive regulation of transcription, DNA-templated;nucleus;neuron differentiation;DNA-binding transcription factor activity;DNA-binding transcription factor activity, RNA polymerase II-specific;DNA-binding transc…	hsa:3398;hsa:3398;hsa:3398;hsa:3398	hsa04350;hsa04390;hsa04550;hsa05202	TGF-beta signaling pathway ;Hippo signaling pathway ;Signaling pathways regulating pluripotency of stem cells ;Transcriptional misregulation in cancer
ENSG00000231500	RPS18	ribosomal protein S18	12326.5	5659.31	1.1233	1.0084e-116	1.7339e-114	GO:0003676;GO:0003723;GO:0003723;GO:0005634;GO:0005634;GO:0005737;GO:0016020;GO:0006412;GO:0005829;GO:0005622;GO:0003735;GO:0006412;GO:0005840;GO:0005840;GO:0022627;GO:0022627;GO:0019843;GO:0005925;GO:0005515;GO:0005829;GO:0005654;GO:0005829;GO:0070062;GO:0006413;GO:0000184;GO:0006614;GO:0014069;GO:0014069;GO:0015935;GO:0003676;GO:0003723;GO:0005829;GO:0005622;GO:0003735;GO:0006412;GO:0005840;GO:…	MF;MF;MF;CC;CC;CC;CC;BP;CC;CC;MF;BP;CC;CC;CC;CC;MF;CC;MF;CC;CC;CC;CC;BP;BP;BP;CC;CC;CC;MF;MF;CC;CC;MF;BP;CC;CC	nucleic acid binding;RNA binding;RNA binding;nucleus;nucleus;cytoplasm;membrane;translation;cytosol;intracellular;structural constituent of ribosome;translation;ribosome;ribosome;cytosolic small ribosomal subunit;cytosolic small ribosomal subunit;rRNA binding;focal adhesion;protein binding;cytosol;nucleoplasm;cytosol;extracellular exosome;translational initiation;nuclear-transcribed mRNA cataboli…	hsa:6222;hsa:6222	hsa03010;hsa05171	Ribosome ;Coronavirus disease - COVID-19
ENSG00000071553	ATP6AP1	ATPase H+ transporting accessory protein 1	5204.92	2448.28	1.0894	1.9973e-116	3.4186e-114	GO:0016020;GO:0016021;GO:0000166;GO:0005524;GO:0005783;GO:0005789;GO:0006811;GO:0006879;GO:0015991;GO:0046961;GO:0033180;GO:0046933;GO:0070062;GO:0034220;GO:0010008;GO:0070374;GO:0045921;GO:0005215;GO:0045780;GO:0033116;GO:0008286;GO:0033572;GO:1902600;GO:0017137;GO:0036295;GO:0045669;GO:0045851;GO:0016469;GO:0017137;GO:0045669;GO:0045780;GO:0045851;GO:0045921;GO:0051656;GO:0051656;GO:0070374;GO:…	CC;CC;MF;MF;CC;CC;BP;BP;BP;MF;CC;MF;CC;BP;CC;BP;BP;MF;BP;CC;BP;BP;BP;MF;BP;BP;BP;CC;MF;BP;BP;BP;BP;BP;BP;BP;BP;BP;BP;MF;CC;MF;BP;MF;CC;MF;BP;MF;CC;MF;BP;MF;CC;MF;BP;MF;CC;MF;BP;MF;CC;MF;CC;CC;BP;MF;CC;MF	membrane;integral component of membrane;nucleotide binding;ATP binding;endoplasmic reticulum;endoplasmic reticulum membrane;ion transport;cellular iron ion homeostasis;ATP hydrolysis coupled proton transport;proton-transporting ATPase activity, rotational mechanism;proton-transporting V-type ATPase, V1 domain;proton-transporting ATP synthase activity, rotational mechanism;extracellular exosome;io…	hsa:537;hsa:537;hsa:537;hsa:537;hsa:537;hsa:537;hsa:537;hsa:537;hsa:537;hsa:537	hsa00190;hsa01100;hsa04142;hsa04145;hsa05110;hsa05120;hsa05152;hsa05161;hsa05165;hsa05323	Oxidative phosphorylation ;Metabolic pathways ;Lysosome ;Phagosome ;Vibrio cholerae infection ;Epithelial cell signaling in Helicobacter pylori infection ;Tuberculosis ;Hepatitis B ;Human papillomavirus infection ;Rheumatoid arthritis
ENSG00000178163	ZNF518B	zinc finger protein 518B	236.74	1002.17	-2.0816	9.0808e-116	1.5263e-113	GO:0003676;GO:0005634;GO:0046872;GO:0003677;GO:0005634;GO:0006357;GO:0000981	MF;CC;MF;MF;CC;BP;MF	nucleic acid binding;nucleus;metal ion binding;DNA binding;nucleus;regulation of transcription by RNA polymerase II;DNA-binding transcription factor activity, RNA polymerase II-specific
Novel.16077	-	-	650.76	10.17	6.005	1.3983e-115	2.3292e-113
ENSG00000011243	AKAP8L	A-kinase anchoring protein 8 like	2574.85	1104.98	1.2212	1.6986e-115	2.817e-113	GO:0003723;GO:0006397;GO:0006397;GO:0008380;GO:0005634;GO:0005634;GO:0005634;GO:0005737;GO:0005737;GO:0016607;GO:0016607;GO:0046872;GO:0003677;GO:0005515;GO:0045944;GO:1990904;GO:0000785;GO:0016363;GO:0016363;GO:0016605;GO:0031065;GO:0042826;GO:0016363;GO:0034237;GO:0033127;GO:0044839;GO:0005521;GO:0007076;GO:0051081;GO:0010793;GO:0017151;GO:0005634;GO:0016301;GO:0016310;GO:0003677;GO:0003723;GO:…	MF;BP;BP;BP;CC;CC;CC;CC;CC;CC;CC;MF;MF;MF;BP;CC;CC;CC;CC;CC;BP;MF;CC;MF;BP;BP;MF;BP;BP;BP;MF;CC;MF;BP;MF;MF;BP;BP;BP;CC;CC;CC;CC;CC;CC;CC;MF;MF;MF;BP;CC;CC;CC;CC;CC;BP;MF;CC;MF;BP;BP;MF;BP;BP;BP;MF;CC;MF;CC;MF;CC;MF;CC;MF	RNA binding;mRNA processing;mRNA processing;RNA splicing;nucleus;nucleus;nucleus;cytoplasm;cytoplasm;nuclear speck;nuclear speck;metal ion binding;DNA binding;protein binding;positive regulation of transcription by RNA polymerase II;ribonucleoprotein complex;chromatin;nuclear matrix;nuclear matrix;PML body;positive regulation of histone deacetylation;histone deacetylase binding;nuclear matrix;pro…
ENSG00000088832	FKBP1A	FK506 binding protein 1A	4044.86	1911.96	1.0816	1.9799e-115	3.2544e-113	GO:0005737;GO:0005737;GO:0016020;GO:0016853;GO:0005829;GO:0003755;GO:0005515;GO:0003755;GO:0005737;GO:0005829;GO:0016529;GO:0016529;GO:0006457;GO:0043123;GO:0005829;GO:0044325;GO:0044325;GO:0033017;GO:0032092;GO:0016020;GO:0030018;GO:0097435;GO:0034713;GO:0048185;GO:0031398;GO:0032925;GO:0055010;GO:0046332;GO:0003007;GO:0003755;GO:0003755;GO:0032880;GO:0022417;GO:0060347;GO:0007183;GO:0042110;GO:…	CC;CC;CC;MF;CC;MF;MF;MF;CC;CC;CC;CC;BP;BP;CC;MF;MF;CC;BP;CC;CC;BP;MF;MF;BP;BP;BP;MF;BP;MF;MF;BP;BP;BP;BP;BP;BP;BP;BP;BP;BP;CC;CC;BP;MF;MF;MF;MF;MF;MF;BP;BP;BP;BP;BP;BP;CC;CC;MF;MF;BP;CC;CC;CC;MF;CC;MF;MF;MF;CC;CC;CC;CC;BP;BP;CC;MF;MF;CC;BP;CC;CC;BP;MF;MF;BP;BP;BP;MF;BP;MF;MF;BP;BP;BP;BP;BP;BP;BP;BP;BP;BP;CC;CC;BP;MF;MF;MF;MF;MF;MF;BP;BP;BP;BP;BP;BP;CC;CC;MF;MF;BP;CC;CC;MF;MF;BP;MF;MF;BP	cytoplasm;cytoplasm;membrane;isomerase activity;cytosol;peptidyl-prolyl cis-trans isomerase activity;protein binding;peptidyl-prolyl cis-trans isomerase activity;cytoplasm;cytosol;sarcoplasmic reticulum;sarcoplasmic reticulum;protein folding;positive regulation of I-kappaB kinase/NF-kappaB signaling;cytosol;ion channel binding;ion channel binding;sarcoplasmic reticulum membrane;positive regulatio…
ENSG00000062650	WAPL	WAPL cohesin release factor	960.86	2440.69	-1.3424	7.3184e-115	1.1977e-112	GO:0005634;GO:0005634;GO:0005737;GO:0005737;GO:0051301;GO:0005694;GO:0005515;GO:0007049;GO:0005654;GO:0005829;GO:0016032;GO:0000785;GO:0071168;GO:0000775;GO:0005694;GO:0008278;GO:0008156;GO:0045875;GO:0000278;GO:0009636;GO:0035562;GO:0045132;GO:0048146;GO:0051983;GO:0060623;GO:0060623;GO:0071922;GO:0071922;GO:0071922;GO:0000785;GO:0000795;GO:0005634;GO:0005634;GO:0005737;GO:0005737;GO:0051301;GO:…	CC;CC;CC;CC;BP;CC;MF;BP;CC;CC;BP;CC;BP;CC;CC;CC;BP;BP;BP;BP;BP;BP;BP;BP;BP;BP;BP;BP;BP;CC;CC;CC;CC;CC;CC;BP;CC;MF;BP;CC;CC;BP;CC;BP;CC;CC;CC;BP;BP;BP;BP;BP;BP;BP	nucleus;nucleus;cytoplasm;cytoplasm;cell division;chromosome;protein binding;cell cycle;nucleoplasm;cytosol;viral process;chromatin;protein localization to chromatin;chromosome, centromeric region;chromosome;cohesin complex;negative regulation of DNA replication;negative regulation of sister chromatid cohesion;mitotic cell cycle;response to toxic substance;negative regulation of chromatin binding…
ENSG00000125814	NAPB	NSF attachment protein beta	2871.38	1255.11	1.1926	1.0795e-113	1.7437e-111	GO:0016020;GO:0006886;GO:0015031;GO:0005515;GO:0006886;GO:0016192;GO:0070062;GO:0031201;GO:0019905;GO:0005774;GO:0035249;GO:0005483;GO:0010807;GO:0035494;GO:0070044;GO:0016020;GO:0006886;GO:0015031;GO:0005515;GO:0006886;GO:0016192;GO:0070062;GO:0031201;GO:0019905;GO:0005774;GO:0035249;GO:0005483;GO:0010807;GO:0035494;GO:0070044;GO:0016020;GO:0006886;GO:0015031;GO:0005515;GO:0006886;GO:0016192;GO:…	CC;BP;BP;MF;BP;BP;CC;CC;MF;CC;BP;MF;BP;BP;CC;CC;BP;BP;MF;BP;BP;CC;CC;MF;CC;BP;MF;BP;BP;CC;CC;BP;BP;MF;BP;BP;CC;CC;MF;CC;BP;MF;BP;BP;CC;BP;MF;BP;BP;BP;CC;CC	membrane;intracellular protein transport;protein transport;protein binding;intracellular protein transport;vesicle-mediated transport;extracellular exosome;SNARE complex;syntaxin binding;vacuolar membrane;synaptic transmission, glutamatergic;soluble NSF attachment protein activity;regulation of synaptic vesicle priming;SNARE complex disassembly;synaptobrevin 2-SNAP-25-syntaxin-1a complex;membrane…
Novel.25116	-	-	106.39	696.18	-2.7061	1.1341e-112	1.7854e-110
ENSG00000256229	ZNF486	zinc finger protein 486	104.41	727	-2.8115	1.214e-112	1.9033e-110	GO:0003676;GO:0006355;GO:0005622;GO:0003676;GO:0005634;GO:0046872;GO:0006355;GO:0003677;GO:0005622;GO:0070062;GO:0003674;GO:0008150	MF;BP;CC;MF;CC;MF;BP;MF;CC;CC;MF;BP	nucleic acid binding;regulation of transcription, DNA-templated;intracellular;nucleic acid binding;nucleus;metal ion binding;regulation of transcription, DNA-templated;DNA binding;intracellular;extracellular exosome;molecular_function;biological_process	hsa:90649	hsa05168	Herpes simplex virus 1 infection
ENSG00000083845	RPS5	ribosomal protein S5	7105.33	3417.82	1.0567	1.4692e-112	2.2803e-110	GO:0003723;GO:0003723;GO:0003723;GO:0016020;GO:0006412;GO:0006412;GO:0006412;GO:0006413;GO:0003735;GO:0006412;GO:0005840;GO:0015935;GO:0003735;GO:0022627;GO:0022627;GO:0005925;GO:0003729;GO:0003735;GO:0019843;GO:0005654;GO:0005829;GO:0070062;GO:0003729;GO:0005515;GO:0006413;GO:1990904;GO:0000184;GO:0006412;GO:0000028;GO:0006614;GO:0022627;GO:0006450;GO:0003723;GO:0003735;GO:0006412;GO:0005840;GO:…	MF;MF;MF;CC;BP;BP;BP;BP;MF;BP;CC;CC;MF;CC;CC;CC;MF;MF;MF;CC;CC;CC;MF;MF;BP;CC;BP;BP;BP;BP;CC;BP;MF;MF;BP;CC;CC;BP;MF;MF;BP;CC;CC;MF;MF;MF;CC;BP;BP;BP;BP;MF;BP;CC;CC;MF;CC;CC;CC;MF;MF;MF;CC;CC;CC;MF;MF;BP;CC;BP;BP;BP;BP;CC;BP;MF;MF;MF;CC;BP;BP;BP;BP;MF;BP;CC;CC;MF;CC;CC;CC;MF;MF;MF;CC;CC;CC;MF;MF;BP;CC;BP;BP;BP;BP;CC;BP	RNA binding;RNA binding;RNA binding;membrane;translation;translation;translation;translational initiation;structural constituent of ribosome;translation;ribosome;small ribosomal subunit;structural constituent of ribosome;cytosolic small ribosomal subunit;cytosolic small ribosomal subunit;focal adhesion;mRNA binding;structural constituent of ribosome;rRNA binding;nucleoplasm;cytosol;extracellular …	hsa:6193;hsa:6193	hsa03010;hsa05171	Ribosome ;Coronavirus disease - COVID-19
ENSG00000114993	RTKN	rhotekin	48.3	582.26	-3.6028	2.5769e-112	3.9733e-110	GO:0000166;GO:0007165;GO:0005525;GO:0005515;GO:0007165;GO:0006915;GO:0017049;GO:0007266;GO:0005829;GO:0005575;GO:0017049;GO:0000281;GO:0042981;GO:0034260;GO:0017049;GO:0007266;GO:0005095;GO:0030865;GO:0005095;GO:0000915;GO:0031106;GO:0032185;GO:1904498;GO:0005826;GO:0000166;GO:0007165;GO:0005525;GO:0005515;GO:0007165;GO:0006915;GO:0017049;GO:0007266;GO:0005829;GO:0005575;GO:0017049;GO:0000281;GO:…	MF;BP;MF;MF;BP;BP;MF;BP;CC;CC;MF;BP;BP;BP;MF;BP;MF;BP;MF;BP;BP;BP;BP;CC;MF;BP;MF;MF;BP;BP;MF;BP;CC;CC;MF;BP;BP;BP;MF;BP;MF;BP;MF;MF;MF;BP;BP;BP;BP;CC;MF;BP;MF;MF;BP;BP;MF;BP;CC;CC;MF;BP;BP;BP;MF;BP;MF;BP;MF;BP;BP;BP;BP;CC	nucleotide binding;signal transduction;GTP binding;protein binding;signal transduction;apoptotic process;GTP-Rho binding;Rho protein signal transduction;cytosol;cellular_component;GTP-Rho binding;mitotic cytokinesis;regulation of apoptotic process;negative regulation of GTPase activity;GTP-Rho binding;Rho protein signal transduction;GTPase inhibitor activity;cortical cytoskeleton organization;GTP…
ENSG00000163946	FAM208A	family with sequence similarity 208 member A	390.99	1329.11	-1.7658	1.0823e-111	1.635e-109	GO:0003723;GO:0005634;GO:0005654;GO:0005694;GO:0005515;GO:0003723;GO:0005634;GO:0005654;GO:0005694;GO:0005515;GO:0003723;GO:0005634;GO:0005654;GO:0005694;GO:0005515;GO:0005654	MF;CC;CC;CC;MF;MF;CC;CC;CC;MF;MF;CC;CC;CC;MF;CC	RNA binding;nucleus;nucleoplasm;chromosome;protein binding;RNA binding;nucleus;nucleoplasm;chromosome;protein binding;RNA binding;nucleus;nucleoplasm;chromosome;protein binding;nucleoplasm
ENSG00000167548	KMT2D	lysine methyltransferase 2D	1998.92	4090.93	-1.0321	3.5619e-111	5.3591e-109	GO:0005634;GO:0005634;GO:0046872;GO:0008168;GO:0016740;GO:0032259;GO:0006325;GO:0003677;GO:0005515;GO:0006355;GO:0018024;GO:0042393;GO:0000981;GO:0045944;GO:0045944;GO:0005654;GO:0003713;GO:0048477;GO:0042800;GO:0035097;GO:0008284;GO:0044666;GO:0044212;GO:1904837;GO:0035097;GO:0018024;GO:0042800;GO:0042800;GO:0001555;GO:0006342;GO:0033148;GO:0043627;GO:0045652;GO:0051568;GO:0044666;GO:0008168;GO:…	CC;CC;MF;MF;MF;BP;BP;MF;MF;BP;MF;MF;MF;BP;BP;CC;MF;BP;MF;CC;BP;CC;MF;BP;CC;MF;MF;MF;BP;BP;BP;BP;BP;BP;CC;MF;MF;BP;BP;MF;CC	nucleus;nucleus;metal ion binding;methyltransferase activity;transferase activity;methylation;chromatin organization;DNA binding;protein binding;regulation of transcription, DNA-templated;histone-lysine N-methyltransferase activity;histone binding;DNA-binding transcription factor activity, RNA polymerase II-specific;positive regulation of transcription by RNA polymerase II;positive regulation of …	hsa:8085;hsa:8085;hsa:8085	hsa00310;hsa01100;hsa04934	Lysine degradation ;Metabolic pathways ;Cushing syndrome
ENSG00000185278	ZBTB37	zinc finger and BTB domain containing 37	103.23	694.54	-2.758	3.8625e-111	5.788e-109	GO:0003676;GO:0005634;GO:0046872;GO:0003677;GO:0006357;GO:0000981;GO:0003676;GO:0005634;GO:0046872;GO:0003677;GO:0006357;GO:0000981;GO:0003676;GO:0005634;GO:0046872;GO:0003677;GO:0006357;GO:0000981;GO:0003676;GO:0005634;GO:0046872;GO:0003677;GO:0006357;GO:0000981	MF;CC;MF;MF;BP;MF;MF;CC;MF;MF;BP;MF;MF;CC;MF;MF;BP;MF;MF;CC;MF;MF;BP;MF	nucleic acid binding;nucleus;metal ion binding;DNA binding;regulation of transcription by RNA polymerase II;DNA-binding transcription factor activity, RNA polymerase II-specific;nucleic acid binding;nucleus;metal ion binding;DNA binding;regulation of transcription by RNA polymerase II;DNA-binding transcription factor activity, RNA polymerase II-specific;nucleic acid binding;nucleus;metal ion bind…
ENSG00000221983	UBA52	ubiquitin A-52 residue ribosomal protein fusion product 1	7061.19	3433.42	1.0415	5.7346e-111	8.5589e-109	GO:0005634;GO:0005634;GO:0005737;GO:0005783;GO:0005829;GO:0005654;GO:0005765;GO:0003735;GO:0006412;GO:0005840;GO:0005886;GO:0005515;GO:0005615;GO:0005886;GO:0005634;GO:0005737;GO:0031625;GO:0016567;GO:0005789;GO:0005654;GO:0005829;GO:0070062;GO:0044267;GO:0016197;GO:0019058;GO:0010008;GO:0016579;GO:0036297;GO:0006625;GO:0002755;GO:0007249;GO:0035666;GO:0045944;GO:0061024;GO:0031982;GO:0006413;GO:…	CC;CC;CC;CC;CC;CC;CC;MF;BP;CC;CC;MF;CC;CC;CC;CC;MF;BP;CC;CC;CC;CC;BP;BP;BP;CC;BP;BP;BP;BP;BP;BP;BP;BP;CC;BP;BP;BP;BP;BP;CC;BP;CC;CC;BP;BP;BP;BP;BP;BP;BP;BP;BP;BP;BP;BP;BP;BP;BP;BP;BP;BP;BP;BP;BP;BP;BP;BP;BP;CC;BP;BP;MF;BP;BP;BP;BP;CC;CC;CC;CC;CC;CC;CC;MF;BP;CC;CC;MF;CC;CC;CC;CC;MF;BP;CC;CC;CC;CC;BP;BP;BP;CC;BP;BP;BP;BP;BP;BP;BP;BP;CC;BP;BP;BP;BP;BP;CC;BP;CC;CC;BP;BP;BP;BP;BP;BP;BP;BP;BP;BP;BP;BP;…	nucleus;nucleus;cytoplasm;endoplasmic reticulum;cytosol;nucleoplasm;lysosomal membrane;structural constituent of ribosome;translation;ribosome;plasma membrane;protein binding;extracellular space;plasma membrane;nucleus;cytoplasm;ubiquitin protein ligase binding;protein ubiquitination;endoplasmic reticulum membrane;nucleoplasm;cytosol;extracellular exosome;cellular protein metabolic process;endoso…	hsa:7311;hsa:7311;hsa:7311;hsa:7311;hsa:7311;hsa:7311;hsa:7311;hsa:7311	hsa03010;hsa04120;hsa04137;hsa05012;hsa05022;hsa05131;hsa05167;hsa05171	Ribosome ;Ubiquitin mediated proteolysis ;Mitophagy - animal ;Parkinson disease ;Pathways of neurodegeneration - multiple diseases ;Shigellosis ;Kaposi sarcoma-associated herpesvirus infection ;Coronavirus disease - COVID-19
ENSG00000105778	AVL9	AVL9 cell migration associated	127.49	734.91	-2.5223	8.8447e-111	1.3148e-108	GO:0016020;GO:0016021;GO:0005768;GO:0016477;GO:0055037;GO:0055037	CC;CC;CC;BP;CC;CC	membrane;integral component of membrane;endosome;cell migration;recycling endosome;recycling endosome
ENSG00000140319	SRP14	signal recognition particle 14	4809.62	2350.65	1.0339	2.8641e-110	4.224e-108	GO:0003723;GO:0003723;GO:0005634;GO:0005737;GO:0005515;GO:0008312;GO:0006614;GO:0048500;GO:0005576;GO:0005829;GO:0043312;GO:0005786;GO:0045047;GO:0005786;GO:0005786;GO:0030942;GO:0005737;GO:0034774;GO:1904813;GO:0003723;GO:0045047;GO:0006614;GO:0042493;GO:0006613;GO:0005786;GO:0008312;GO:0008312;GO:0006614;GO:0048500;GO:0008312;GO:0006614;GO:0048500;GO:0008312;GO:0006614;GO:0048500;GO:0030942;GO:…	MF;MF;CC;CC;MF;MF;BP;CC;CC;CC;BP;CC;BP;CC;CC;MF;CC;CC;CC;MF;BP;BP;BP;BP;CC;MF;MF;BP;CC;MF;BP;CC;MF;BP;CC;MF;CC	RNA binding;RNA binding;nucleus;cytoplasm;protein binding;7S RNA binding;SRP-dependent cotranslational protein targeting to membrane;signal recognition particle;extracellular region;cytosol;neutrophil degranulation;signal recognition particle, endoplasmic reticulum targeting;protein targeting to ER;signal recognition particle, endoplasmic reticulum targeting;signal recognition particle, endoplasm…	hsa:6727	hsa03060	Protein export
ENSG00000244038	DDOST	dolichyl-diphosphooligosaccharide--protein glycosyltransferase non-catalytic subunit	5022.53	2473.93	1.0217	3.8876e-110	5.711e-108	GO:0016020;GO:0016021;GO:0005783;GO:0016740;GO:0005783;GO:0005789;GO:0016757;GO:0006486;GO:0018279;GO:0016020;GO:0016020;GO:0016021;GO:0005783;GO:0005783;GO:0005789;GO:0043231;GO:0005515;GO:0006486;GO:0006486;GO:0005886;GO:0005783;GO:0018279;GO:0005789;GO:0032991;GO:0043312;GO:0004579;GO:0042110;GO:0035577;GO:0006487;GO:0034097;GO:0004579;GO:0018279;GO:0018279;GO:0008250;GO:0008250;GO:0008250;GO:…	CC;CC;CC;MF;CC;CC;MF;BP;BP;CC;CC;CC;CC;CC;CC;CC;MF;BP;BP;CC;CC;BP;CC;CC;BP;MF;BP;CC;BP;BP;MF;BP;BP;CC;CC;CC;MF;CC;MF;CC;CC;MF;BP;BP;CC;CC;CC;CC;CC;CC;CC;MF;BP;BP;CC;CC;BP;CC;CC;BP;MF;BP;CC;BP;BP;MF;BP;BP;CC;CC;CC;MF	membrane;integral component of membrane;endoplasmic reticulum;transferase activity;endoplasmic reticulum;endoplasmic reticulum membrane;transferase activity, transferring glycosyl groups;protein glycosylation;protein N-linked glycosylation via asparagine;membrane;membrane;integral component of membrane;endoplasmic reticulum;endoplasmic reticulum;endoplasmic reticulum membrane;intracellular membra…	hsa:1650;hsa:1650;hsa:1650;hsa:1650	hsa00510;hsa00513;hsa01100;hsa04141	N-Glycan biosynthesis ;Various types of N-glycan biosynthesis ;Metabolic pathways ;Protein processing in endoplasmic reticulum
ENSG00000107643	MAPK8	mitogen-activated protein kinase 8	2891.49	1249.26	1.2096	4.0185e-110	5.8801e-108	GO:0005622;GO:0004672;GO:0005524;GO:0006468;GO:0004707;GO:0000165;GO:0005622;GO:0004672;GO:0005524;GO:0006468;GO:0004707;GO:0000165;GO:0010628;GO:0005739;GO:0005634;GO:0005634;GO:0005737;GO:0000166;GO:0004672;GO:0004674;GO:0004674;GO:0005524;GO:0006468;GO:0016740;GO:0004707;GO:0016301;GO:0016310;GO:0005515;GO:0048511;GO:0038095;GO:0005634;GO:0043005;GO:0005737;GO:0035556;GO:0005654;GO:0005829;GO:…	CC;MF;MF;BP;MF;BP;CC;MF;MF;BP;MF;BP;BP;CC;CC;CC;CC;MF;MF;MF;MF;MF;BP;MF;MF;MF;BP;MF;BP;BP;CC;CC;CC;BP;CC;CC;BP;BP;BP;BP;MF;BP;MF;BP;BP;BP;BP;BP;BP;MF;BP;BP;BP;BP;MF;BP;BP;BP;CC;BP;BP;BP;BP;BP;CC;BP;BP;BP;BP;MF;MF;MF;BP;BP;BP;BP;BP;BP;BP;CC;CC;CC;CC;MF;MF;MF;MF;MF;BP;MF;MF;MF;BP;MF;BP;BP;CC;CC;CC;BP;CC;CC;BP;BP;BP;BP;MF;BP;MF;BP;BP;BP;BP;BP;BP;MF;BP;BP;BP;BP;MF;BP;BP;BP;CC;BP;BP;BP;BP;BP;CC;BP;BP;…	intracellular;protein kinase activity;ATP binding;protein phosphorylation;MAP kinase activity;MAPK cascade;intracellular;protein kinase activity;ATP binding;protein phosphorylation;MAP kinase activity;MAPK cascade;positive regulation of gene expression;mitochondrion;nucleus;nucleus;cytoplasm;nucleotide binding;protein kinase activity;protein serine/threonine kinase activity;protein serine/threoni…	hsa:5599;hsa:5599;hsa:5599;hsa:5599;hsa:5599;hsa:5599;hsa:5599;hsa:5599;hsa:5599;hsa:5599;hsa:5599;hsa:5599;hsa:5599;hsa:5599;hsa:5599;hsa:5599;hsa:5599;hsa:5599;hsa:5599;hsa:5599;hsa:5599;hsa:5599;hsa:5599;hsa:5599;hsa:5599;hsa:5599;hsa:5599;hsa:5599;hsa:5599;hsa:5599;hsa:5599;hsa:5599;hsa:5599;hsa:5599;hsa:5599;hsa:5599;hsa:5599;hsa:5599;hsa:5599;hsa:5599;hsa:5599;hsa:5599;hsa:5599;hsa:5599;hsa…	hsa01522;hsa04010;hsa04012;hsa04014;hsa04024;hsa04068;hsa04071;hsa04137;hsa04140;hsa04141;hsa04210;hsa04215;hsa04217;hsa04310;hsa04380;hsa04510;hsa04530;hsa04620;hsa04621;hsa04622;hsa04625;hsa04657;hsa04658;hsa04659;hsa04660;hsa04664;hsa04668;hsa04722;hsa04723;hsa04728;hsa04750;hsa04910;hsa04912;hsa04914;hsa04917;hsa04920;hsa04926;hsa04930;hsa04931;hsa04932;hsa04933;hsa04935;hsa05010;hsa05012;hsa…	Endocrine resistance ;MAPK signaling pathway ;ErbB signaling pathway ;Ras signaling pathway ;cAMP signaling pathway ;FoxO signaling pathway ;Sphingolipid signaling pathway ;Mitophagy - animal ;Autophagy - animal ;Protein processing in endoplasmic reticulum ;Apoptosis ;Apoptosis - multiple species ;Necroptosis ;Wnt signaling pathway ;Osteoclast differentiation ;Focal adhesion ;Tight junction ;Toll…
ENSG00000196172	ZNF681	zinc finger protein 681	242.98	1012.27	-2.0638	1.476e-108	2.094e-106	GO:0003676;GO:0005634;GO:0046872;GO:0006355;GO:0003677;GO:0005622;GO:0006357;GO:0000981;GO:0003676;GO:0003676	MF;CC;MF;BP;MF;CC;BP;MF;MF;MF	nucleic acid binding;nucleus;metal ion binding;regulation of transcription, DNA-templated;DNA binding;intracellular;regulation of transcription by RNA polymerase II;DNA-binding transcription factor activity, RNA polymerase II-specific;nucleic acid binding;nucleic acid binding
ENSG00000111266	DUSP16	dual specificity phosphatase 16	643.06	1799.93	-1.4868	2.7453e-108	3.8802e-106	GO:0005634;GO:0005634;GO:0005737;GO:0005737;GO:0005654;GO:0016787;GO:0004721;GO:0004721;GO:0006470;GO:0004725;GO:0016311;GO:0035335;GO:0016791;GO:0008138;GO:0017017;GO:0031410;GO:0000188;GO:0043409;GO:0005829;GO:0005737;GO:0005829;GO:0006470;GO:0016311;GO:0016311;GO:0016791;GO:0008138;GO:0017017;GO:0000188;GO:0045204;GO:0045209;GO:0005634;GO:0005634;GO:0005737;GO:0005737;GO:0005654;GO:0016787;GO:…	CC;CC;CC;CC;CC;MF;MF;MF;BP;MF;BP;BP;MF;MF;MF;CC;BP;BP;CC;CC;CC;BP;BP;BP;MF;MF;MF;BP;BP;BP;CC;CC;CC;CC;CC;MF;MF;MF;BP;MF;BP;BP;MF;MF;MF;CC;CC;CC;BP;BP;BP;MF;MF;MF;BP;BP;BP	nucleus;nucleus;cytoplasm;cytoplasm;nucleoplasm;hydrolase activity;phosphoprotein phosphatase activity;phosphoprotein phosphatase activity;protein dephosphorylation;protein tyrosine phosphatase activity;dephosphorylation;peptidyl-tyrosine dephosphorylation;phosphatase activity;protein tyrosine/serine/threonine phosphatase activity;MAP kinase tyrosine/serine/threonine phosphatase activity;cytoplas…	hsa:80824	hsa04010	MAPK signaling pathway
ENSG00000165868	HSPA12A	heat shock protein family A (Hsp70) member 12A	1771.27	3617.1	-1.0311	6.2159e-108	8.7522e-106	GO:0000166;GO:0005524;GO:0070062;GO:0003674;GO:0008150	MF;MF;CC;MF;BP	nucleotide binding;ATP binding;extracellular exosome;molecular_function;biological_process
ENSG00000067182	TNFRSF1A	TNF receptor superfamily member 1A	624.22	1680.98	-1.4278	3.5716e-107	4.9913e-105	GO:0005615;GO:0050728;GO:0042531;GO:0045944;GO:0016020;GO:0016021;GO:0007165;GO:0005794;GO:0005886;GO:0005515;GO:0005576;GO:0005576;GO:0006915;GO:0000139;GO:0000139;GO:0006954;GO:0006954;GO:0033209;GO:0005576;GO:0005886;GO:0005739;GO:0045944;GO:0016032;GO:0043123;GO:0071260;GO:0005031;GO:0006693;GO:0005887;GO:0007249;GO:0033209;GO:0019221;GO:0050729;GO:0016020;GO:0072659;GO:0033209;GO:0010803;GO:…	CC;BP;BP;BP;CC;CC;BP;CC;CC;MF;CC;CC;BP;CC;CC;BP;BP;BP;CC;CC;CC;BP;BP;BP;BP;MF;BP;CC;BP;BP;BP;BP;CC;BP;BP;BP;BP;BP;CC;CC;BP;BP;BP;MF;MF;MF;BP;BP;BP;BP;BP;BP;BP;BP;BP;BP;BP;BP;BP;BP;BP;BP;CC;CC;CC;CC;CC;CC;CC;BP;CC;CC;BP;BP;MF;BP;CC;BP;BP;BP;CC;CC;BP;CC;CC;MF;CC;CC;BP;CC;CC;BP;BP;BP;CC;CC;CC;BP;BP;BP;BP;MF;BP;CC;BP;BP;BP;BP;CC;BP;BP;BP;BP;BP;CC;CC;BP;BP;BP;MF;MF;MF;BP;BP;BP;BP;CC;CC;CC;CC;CC;BP;BP;…	extracellular space;negative regulation of inflammatory response;positive regulation of tyrosine phosphorylation of STAT protein;positive regulation of transcription by RNA polymerase II;membrane;integral component of membrane;signal transduction;Golgi apparatus;plasma membrane;protein binding;extracellular region;extracellular region;apoptotic process;Golgi membrane;Golgi membrane;inflammatory r…	hsa:7132;hsa:7132;hsa:7132;hsa:7132;hsa:7132;hsa:7132;hsa:7132;hsa:7132;hsa:7132;hsa:7132;hsa:7132;hsa:7132;hsa:7132;hsa:7132;hsa:7132;hsa:7132;hsa:7132;hsa:7132;hsa:7132;hsa:7132;hsa:7132;hsa:7132;hsa:7132;hsa:7132;hsa:7132;hsa:7132;hsa:7132;hsa:7132;hsa:7132;hsa:7132;hsa:7132;hsa:7132;hsa:7132;hsa:7132	hsa04010;hsa04060;hsa04061;hsa04064;hsa04071;hsa04150;hsa04210;hsa04215;hsa04217;hsa04380;hsa04668;hsa04920;hsa04931;hsa04932;hsa05010;hsa05014;hsa05022;hsa05130;hsa05131;hsa05132;hsa05142;hsa05145;hsa05152;hsa05160;hsa05163;hsa05164;hsa05165;hsa05166;hsa05167;hsa05168;hsa05170;hsa05171;hsa05417;hsa05418	MAPK signaling pathway ;Cytokine-cytokine receptor interaction ;Viral protein interaction with cytokine and cytokine receptor ;NF-kappa B signaling pathway ;Sphingolipid signaling pathway ;mTOR signaling pathway ;Apoptosis ;Apoptosis - multiple species ;Necroptosis ;Osteoclast differentiation ;TNF signaling pathway ;Adipocytokine signaling pathway ;Insulin resistance ;Non-alcoholic fatty liver di…
ENSG00000235750	KIAA0040	KIAA0040	499.41	1454.52	-1.5426	7.0507e-107	9.7801e-105	GO:0016020;GO:0016021;GO:0005515	CC;CC;MF	membrane;integral component of membrane;protein binding
ENSG00000189079	ARID2	AT-rich interaction domain 2	1617.21	3368.61	-1.0592	1.7011e-106	2.3509e-104	GO:0008285;GO:0030336;GO:0003676;GO:0005634;GO:0046872;GO:0005654;GO:0006355;GO:0006325;GO:0003677;GO:0005886;GO:0005515;GO:0006357;GO:0000981;GO:0003677;GO:0006337;GO:0003007;GO:0042592;GO:0048568;GO:0060038;GO:0060982;GO:0072358;GO:0003676;GO:0005654;GO:0006355;GO:0003677;GO:0005886;GO:0003676;GO:0005654;GO:0006355;GO:0003677;GO:0005886;GO:0003676	BP;BP;MF;CC;MF;CC;BP;BP;MF;CC;MF;BP;MF;MF;BP;BP;BP;BP;BP;BP;BP;MF;CC;BP;MF;CC;MF;CC;BP;MF;CC;MF	negative regulation of cell proliferation;negative regulation of cell migration;nucleic acid binding;nucleus;metal ion binding;nucleoplasm;regulation of transcription, DNA-templated;chromatin organization;DNA binding;plasma membrane;protein binding;regulation of transcription by RNA polymerase II;DNA-binding transcription factor activity, RNA polymerase II-specific;DNA binding;nucleosome disassem…	hsa:196528	hsa05225	Hepatocellular carcinoma
ENSG00000106153	CHCHD2	coiled-coil-helix-coiled-coil-helix domain containing 2	4601.15	2241.72	1.0388	9.4086e-106	1.2954e-103	GO:0005634;GO:0005634;GO:0005739;GO:0005739;GO:0005515;GO:0043565;GO:0005634;GO:0005739;GO:0005758;GO:0005758;GO:0043565;GO:0045944;GO:0045944;GO:0008134;GO:1900037;GO:0007005	CC;CC;CC;CC;MF;MF;CC;CC;CC;CC;MF;BP;BP;MF;BP;BP	nucleus;nucleus;mitochondrion;mitochondrion;protein binding;sequence-specific DNA binding;nucleus;mitochondrion;mitochondrial intermembrane space;mitochondrial intermembrane space;sequence-specific DNA binding;positive regulation of transcription by RNA polymerase II;positive regulation of transcription by RNA polymerase II;transcription factor binding;regulation of cellular response to hypoxia;m…
ENSG00000112242	E2F3	E2F transcription factor 3	515.45	1483.39	-1.5247	9.8598e-106	1.3526e-103	GO:1905461;GO:0005634;GO:0046983;GO:0006355;GO:0003677;GO:0003700;GO:0005515;GO:0007049;GO:0005667;GO:0000981;GO:0000122;GO:0001078;GO:0043565;GO:0000981;GO:0000981;GO:0000981;GO:0000987;GO:0001077;GO:0008134;GO:0045944;GO:0051726;GO:0005654;GO:0090575;GO:0001228;GO:0001228;GO:0043565;GO:0045944;GO:0003700;GO:0000977;GO:0006367;GO:0008284;GO:0045893;GO:0070345;GO:0070345;GO:0090575;GO:1905461;GO:…	BP;CC;MF;BP;MF;MF;MF;BP;CC;MF;BP;MF;MF;MF;MF;MF;MF;MF;MF;BP;BP;CC;CC;MF;MF;MF;BP;MF;MF;BP;BP;BP;BP;BP;CC;BP;CC;MF;BP;MF;MF;MF;BP;CC;MF;BP;MF;MF;MF;MF;MF;MF;MF;MF;BP;BP;CC;CC;MF;MF;MF;BP;MF;MF;BP;BP;CC;CC;BP;MF;MF;CC	positive regulation of vascular associated smooth muscle cell apoptotic process;nucleus;protein dimerization activity;regulation of transcription, DNA-templated;DNA binding;DNA-binding transcription factor activity;protein binding;cell cycle;transcription factor complex;DNA-binding transcription factor activity, RNA polymerase II-specific;negative regulation of transcription by RNA polymerase II;…	hsa:1871;hsa:1871;hsa:1871;hsa:1871;hsa:1871;hsa:1871;hsa:1871;hsa:1871;hsa:1871;hsa:1871;hsa:1871;hsa:1871;hsa:1871;hsa:1871;hsa:1871;hsa:1871;hsa:1871;hsa:1871;hsa:1871;hsa:1871;hsa:1871;hsa:1871;hsa:1871	hsa01522;hsa04110;hsa04218;hsa04934;hsa05160;hsa05161;hsa05163;hsa05166;hsa05167;hsa05169;hsa05200;hsa05206;hsa05212;hsa05214;hsa05215;hsa05218;hsa05219;hsa05220;hsa05222;hsa05223;hsa05224;hsa05225;hsa05226	Endocrine resistance ;Cell cycle ;Cellular senescence ;Cushing syndrome ;Hepatitis C ;Hepatitis B ;Human cytomegalovirus infection ;Human T-cell leukemia virus 1 infection ;Kaposi sarcoma-associated herpesvirus infection ;Epstein-Barr virus infection ;Pathways in cancer ;MicroRNAs in cancer ;Pancreatic cancer ;Glioma ;Prostate cancer ;Melanoma ;Bladder cancer ;Chronic myeloid leukemia ;Small cell…
ENSG00000172757	CFL1	cofilin 1	25722	12802	1.0069	1.1062e-105	1.5119e-103	GO:0005634;GO:0005634;GO:0005737;GO:0005737;GO:0016020;GO:0016020;GO:0003779;GO:0005622;GO:0015629;GO:0005886;GO:0005856;GO:0042995;GO:0005515;GO:0005615;GO:0005925;GO:0030042;GO:0005829;GO:0051015;GO:0051015;GO:0030027;GO:0030027;GO:0070062;GO:0032587;GO:0009615;GO:0007010;GO:0022604;GO:0005737;GO:0043066;GO:0035722;GO:0007266;GO:0016363;GO:0031982;GO:0030036;GO:0030042;GO:0044794;GO:0031258;GO:…	CC;CC;CC;CC;CC;CC;MF;CC;CC;CC;CC;CC;MF;CC;CC;BP;CC;MF;MF;CC;CC;CC;CC;BP;BP;BP;CC;BP;BP;BP;CC;CC;BP;BP;BP;CC;MF;MF;BP;BP;BP;BP;BP;BP;BP;BP;BP;BP;BP;CC;CC;MF;CC;CC;BP;MF;CC;CC;BP;MF;CC;CC;BP;MF;CC;CC;BP;MF;CC;CC;BP;MF;CC;CC;BP;MF;CC;CC;BP;MF;CC;CC;BP;MF;CC;CC;BP;CC;CC;CC;CC;CC;CC;MF;CC;CC;CC;CC;CC;MF;CC;CC;BP;CC;MF;MF;CC;CC;CC;CC;BP;BP;BP;CC;BP;BP;BP;CC;CC;BP;BP;BP;CC;BP;BP	nucleus;nucleus;cytoplasm;cytoplasm;membrane;membrane;actin binding;intracellular;actin cytoskeleton;plasma membrane;cytoskeleton;cell projection;protein binding;extracellular space;focal adhesion;actin filament depolymerization;cytosol;actin filament binding;actin filament binding;lamellipodium;lamellipodium;extracellular exosome;ruffle membrane;response to virus;cytoskeleton organization;regula…	hsa:1072;hsa:1072;hsa:1072;hsa:1072;hsa:1072	hsa04360;hsa04666;hsa04810;hsa05133;hsa05170	Axon guidance ;Fc gamma R-mediated phagocytosis ;Regulation of actin cytoskeleton ;Pertussis ;Human immunodeficiency virus 1 infection
ENSG00000243716	NPIPB5	nuclear pore complex interacting protein family member B5	265.42	1069.52	-2.0129	1.15e-105	1.566e-103	GO:0005654;GO:0005654;GO:0016020;GO:0016021;GO:0016020;GO:0016021;GO:0016020;GO:0016021;GO:0016020;GO:0016021;GO:0016020;GO:0016021;GO:0005654;GO:0016020;GO:0016021;GO:0005654;GO:0005654;GO:0005654;GO:0016020;GO:0016021;GO:0016020;GO:0016021;GO:0016020;GO:0016021;GO:0005654;GO:0016020;GO:0016021;GO:0005654;GO:0005654;GO:0005654;GO:0016020;GO:0016021;GO:0016020;GO:0016021	CC;CC;CC;CC;CC;CC;CC;CC;CC;CC;CC;CC;CC;CC;CC;CC;CC;CC;CC;CC;CC;CC;CC;CC;CC;CC;CC;CC;CC;CC;CC;CC;CC;CC	nucleoplasm;nucleoplasm;membrane;integral component of membrane;membrane;integral component of membrane;membrane;integral component of membrane;membrane;integral component of membrane;membrane;integral component of membrane;nucleoplasm;membrane;integral component of membrane;nucleoplasm;nucleoplasm;nucleoplasm;membrane;integral component of membrane;membrane;integral component of membrane;membran…
ENSG00000126003	PLAGL2	PLAG1 like zinc finger 2	348.33	1189.61	-1.7746	1.9218e-105	2.5981e-103	GO:0003676;GO:0005634;GO:0046872;GO:0006366;GO:0003677;GO:0000981;GO:0000981;GO:0003700;GO:0043565;GO:0001077;GO:0006629;GO:0009791;GO:0034378;GO:0045944;GO:2001244	MF;CC;MF;BP;MF;MF;MF;MF;MF;MF;BP;BP;BP;BP;BP	nucleic acid binding;nucleus;metal ion binding;transcription by RNA polymerase II;DNA binding;DNA-binding transcription factor activity, RNA polymerase II-specific;DNA-binding transcription factor activity, RNA polymerase II-specific;DNA-binding transcription factor activity;sequence-specific DNA binding;proximal promoter DNA-binding transcription activator activity, RNA polymerase II-specific;li…
ENSG00000116138	DNAJC16	DnaJ heat shock protein family (Hsp40) member C16	214.59	897.98	-2.0642	3.1767e-105	4.2637e-103	GO:0005623;GO:0016020;GO:0016021;GO:0045454;GO:0005623;GO:0016020;GO:0016021;GO:0045454;GO:0005623;GO:0016020;GO:0016021;GO:0045454;GO:0005623;GO:0016020;GO:0016021;GO:0045454;GO:0016020;GO:0016021;GO:0005623;GO:0016020;GO:0016021;GO:0045454	CC;CC;CC;BP;CC;CC;CC;BP;CC;CC;CC;BP;CC;CC;CC;BP;CC;CC;CC;CC;CC;BP	cell;membrane;integral component of membrane;cell redox homeostasis;cell;membrane;integral component of membrane;cell redox homeostasis;cell;membrane;integral component of membrane;cell redox homeostasis;cell;membrane;integral component of membrane;cell redox homeostasis;membrane;integral component of membrane;cell;membrane;integral component of membrane;cell redox homeostasis
ENSG00000185920	PTCH1	patched 1	1804.57	3721.91	-1.0453	5.9589e-105	7.9694e-103	GO:0048471;GO:0071397;GO:0071397;GO:0043433;GO:0045668;GO:0016020;GO:0016021;GO:0005515;GO:0005886;GO:0007224;GO:0007224;GO:0060037;GO:0005886;GO:0000122;GO:0030666;GO:0043231;GO:0009887;GO:0016485;GO:0009953;GO:0005901;GO:0005794;GO:0015485;GO:0040015;GO:0010875;GO:0072001;GO:0007420;GO:0072659;GO:0060170;GO:0008589;GO:0045879;GO:0045879;GO:0061053;GO:0030326;GO:0030332;GO:0005113;GO:0005119;GO:…	CC;BP;BP;BP;BP;CC;CC;MF;CC;BP;BP;BP;CC;BP;CC;CC;BP;BP;BP;CC;CC;MF;BP;BP;BP;BP;BP;CC;BP;BP;BP;BP;BP;MF;MF;MF;MF;MF;MF;MF;MF;MF;MF;MF;BP;BP;BP;BP;BP;BP;BP;BP;BP;BP;BP;BP;BP;BP;BP;BP;BP;BP;BP;BP;BP;BP;BP;BP;BP;BP;BP;BP;BP;BP;BP;BP;BP;BP;BP;BP;BP;BP;BP;BP;BP;BP;BP;BP;BP;BP;BP;BP;BP;BP;BP;BP;BP;BP;BP;BP;BP;CC;CC;CC;CC;CC;CC;CC;CC;CC;CC;BP;BP;BP;BP;CC;CC;MF;CC;BP;BP;BP;CC;BP;CC;CC;BP;BP;BP;CC;CC;MF;BP;…	perinuclear region of cytoplasm;cellular response to cholesterol;cellular response to cholesterol;negative regulation of DNA-binding transcription factor activity;negative regulation of osteoblast differentiation;membrane;integral component of membrane;protein binding;plasma membrane;smoothened signaling pathway;smoothened signaling pathway;pharyngeal system development;plasma membrane;negative r…	hsa:5727;hsa:5727;hsa:5727;hsa:5727;hsa:5727;hsa:5727	hsa04024;hsa04340;hsa04360;hsa05200;hsa05205;hsa05217	cAMP signaling pathway ;Hedgehog signaling pathway ;Axon guidance ;Pathways in cancer ;Proteoglycans in cancer ;Basal cell carcinoma
ENSG00000129197	RPAIN	RPA interacting protein	650.71	1703.98	-1.3877	1.6725e-104	2.2209e-102	GO:0005634;GO:0005737;GO:0046872;GO:0005634;GO:0001650;GO:0044877;GO:0016605;GO:0006606;GO:0006281;GO:0006310;GO:0006261;GO:0005634;GO:0005737;GO:0046872;GO:0005634;GO:0001650;GO:0044877;GO:0016605;GO:0006606;GO:0006281;GO:0006310;GO:0006261;GO:0005634;GO:0005737;GO:0046872;GO:0005634;GO:0001650;GO:0044877;GO:0016605;GO:0006606;GO:0006281;GO:0006310;GO:0006261;GO:0005634;GO:0005737;GO:0046872;GO:…	CC;CC;MF;CC;CC;MF;CC;BP;BP;BP;BP;CC;CC;MF;CC;CC;MF;CC;BP;BP;BP;BP;CC;CC;MF;CC;CC;MF;CC;BP;BP;BP;BP;CC;CC;MF;CC;CC;MF;CC;BP;BP;BP;BP;CC;CC;MF;CC;CC;MF;CC;BP;BP;BP;BP;CC;CC;MF;CC;CC;MF;CC;BP;BP;BP;BP;CC;CC;MF;CC;CC;MF;CC;BP;BP;BP;BP;CC;CC;MF;CC;CC;MF;CC;BP;BP;BP;BP;CC;CC;MF;CC;CC;MF;CC;BP;BP;BP;BP;CC;CC;MF;CC;CC;MF;CC;BP;BP;BP;BP;CC;CC;MF;CC;CC;MF;CC;BP;BP;BP;BP	nucleus;cytoplasm;metal ion binding;nucleus;fibrillar center;protein-containing complex binding;PML body;protein import into nucleus;DNA repair;DNA recombination;DNA-dependent DNA replication;nucleus;cytoplasm;metal ion binding;nucleus;fibrillar center;protein-containing complex binding;PML body;protein import into nucleus;DNA repair;DNA recombination;DNA-dependent DNA replication;nucleus;cytopla…
Novel.30064	-	-	1180.95	367.47	1.6823	4.2799e-103	5.545e-101
ENSG00000111790	FGFR1OP2	FGFR1 oncogene partner 2	2220.72	955.12	1.2176	1.2291e-102	1.5723e-100	GO:0005737;GO:0018108;GO:0005515;GO:0005829;GO:0004713;GO:0042803;GO:0009611;GO:0042060;GO:0005737;GO:0018108;GO:0005515;GO:0005829;GO:0004713;GO:0005737;GO:0018108;GO:0005515;GO:0005829;GO:0004713	CC;BP;MF;CC;MF;MF;BP;BP;CC;BP;MF;CC;MF;CC;BP;MF;CC;MF	cytoplasm;peptidyl-tyrosine phosphorylation;protein binding;cytosol;protein tyrosine kinase activity;protein homodimerization activity;response to wounding;wound healing;cytoplasm;peptidyl-tyrosine phosphorylation;protein binding;cytosol;protein tyrosine kinase activity;cytoplasm;peptidyl-tyrosine phosphorylation;protein binding;cytosol;protein tyrosine kinase activity
ENSG00000198576	ARC	activity regulated cytoskeleton associated protein	599.66	8.41	6.159	1.2531e-102	1.5958e-100	GO:0003723;GO:0051028;GO:0005737;GO:0005737;GO:0016020;GO:0005886;GO:0005886;GO:0005856;GO:0042995;GO:0007275;GO:0030054;GO:0031410;GO:0045202;GO:0045211;GO:0045121;GO:0030425;GO:0005737;GO:0003729;GO:0005886;GO:0005768;GO:0006897;GO:0007010;GO:0031901;GO:0016477;GO:0001669;GO:0005938;GO:0051260;GO:0007010;GO:0022604;GO:0014069;GO:0015629;GO:0043197;GO:0007616;GO:0043025;GO:1903561;GO:1900271;GO:…	MF;BP;CC;CC;CC;CC;CC;CC;CC;BP;CC;CC;CC;CC;CC;CC;CC;MF;CC;CC;BP;BP;CC;BP;CC;CC;BP;BP;BP;CC;CC;CC;BP;CC;CC;BP;BP;BP;MF;BP;BP;BP;BP;BP;BP;BP;BP;BP;BP;BP;BP;BP;BP;BP;BP;BP;BP;BP;BP;CC;CC;CC;CC;CC;CC	RNA binding;mRNA transport;cytoplasm;cytoplasm;membrane;plasma membrane;plasma membrane;cytoskeleton;cell projection;multicellular organism development;cell junction;cytoplasmic vesicle;synapse;postsynaptic membrane;membrane raft;dendrite;cytoplasm;mRNA binding;plasma membrane;endosome;endocytosis;cytoskeleton organization;early endosome membrane;cell migration;acrosomal vesicle;cell cortex;prote…	hsa:23237	hsa05031	Amphetamine addiction
ENSG00000143774	GUK1	guanylate kinase 1	4278.83	2038.05	1.0706	1.6607e-102	2.1077e-100	GO:0000166;GO:0005524;GO:0016740;GO:0016301;GO:0016310;GO:0006163;GO:0005829;GO:0005829;GO:0004385;GO:0006163;GO:0015949;GO:0004385;GO:0004385;GO:0004385;GO:0000166;GO:0005524;GO:0016740;GO:0016301;GO:0016310;GO:0006163;GO:0005829;GO:0005829;GO:0004385;GO:0006163;GO:0015949;GO:0004385;GO:0004385;GO:0004385;GO:0000166;GO:0005524;GO:0016740;GO:0016301;GO:0016310;GO:0006163;GO:0005829;GO:0005829;GO:…	MF;MF;MF;MF;BP;BP;CC;CC;MF;BP;BP;MF;MF;MF;MF;MF;MF;MF;BP;BP;CC;CC;MF;BP;BP;MF;MF;MF;MF;MF;MF;MF;BP;BP;CC;CC;MF;BP;BP;MF;MF;MF;MF;BP;BP;BP;MF;BP;BP;BP;MF;BP;BP;BP;MF;BP;BP;BP;MF;MF;MF;MF;BP;BP;CC;CC;MF;BP;BP;MF;MF;MF;BP;BP;BP;BP;BP;BP;BP;BP;BP;CC;MF;MF;MF;MF;BP;BP;CC;CC;MF;BP;BP;MF;MF;MF;MF;MF;MF;MF;BP;BP;CC;CC;MF;BP;BP;MF;MF;MF;MF;MF;MF;MF;BP;BP;CC;CC;MF;BP;BP;MF;MF;MF	nucleotide binding;ATP binding;transferase activity;kinase activity;phosphorylation;purine nucleotide metabolic process;cytosol;cytosol;guanylate kinase activity;purine nucleotide metabolic process;nucleobase-containing small molecule interconversion;guanylate kinase activity;guanylate kinase activity;guanylate kinase activity;nucleotide binding;ATP binding;transferase activity;kinase activity;ph…	hsa:2987;hsa:2987	hsa00230;hsa01100	Purine metabolism ;Metabolic pathways
ENSG00000225630	MTND2P28	MT-ND2 pseudogene 28	6325.62	2848.97	1.1517	2.5709e-102	3.2518e-100
ENSG00000105287	PRKD2	protein kinase D2	934.12	2291.15	-1.2929	2.5797e-102	3.2519e-100	GO:0043536;GO:0043536;GO:0045766;GO:0045766;GO:0035924;GO:0035924;GO:0045944;GO:0045944;GO:0005737;GO:0005634;GO:0061154;GO:0005634;GO:0005737;GO:0016020;GO:0046872;GO:0000166;GO:0004672;GO:0004674;GO:0004674;GO:0004674;GO:0005524;GO:0006468;GO:0005829;GO:0005654;GO:0016740;GO:0016301;GO:0016310;GO:0035556;GO:0007155;GO:0005794;GO:0005886;GO:0005515;GO:0004697;GO:0002376;GO:0002250;GO:0005829;GO:…	BP;BP;BP;BP;BP;BP;BP;BP;CC;CC;BP;CC;CC;CC;MF;MF;MF;MF;MF;MF;MF;BP;CC;CC;MF;MF;BP;BP;BP;CC;CC;MF;MF;BP;BP;CC;BP;BP;MF;BP;BP;BP;BP;BP;BP;BP;BP;BP;BP;BP;BP;BP;MF;MF;BP;MF;BP;BP;BP;BP;BP;BP;BP;BP;BP;BP;BP;BP;BP;BP;BP;BP;BP;BP;BP;MF;MF;BP;MF;BP;BP;BP;BP;BP;BP;BP;BP;CC;CC;BP;CC;CC;CC;MF;MF;MF;MF;MF;MF;MF;BP;CC;CC;MF;MF;BP;BP;BP;CC;CC;MF;MF;BP;BP;CC;BP;BP;MF;BP;BP;BP;BP;BP;BP;BP;BP;BP;BP;BP;BP;BP;MF;MF;…	positive regulation of blood vessel endothelial cell migration;positive regulation of blood vessel endothelial cell migration;positive regulation of angiogenesis;positive regulation of angiogenesis;cellular response to vascular endothelial growth factor stimulus;cellular response to vascular endothelial growth factor stimulus;positive regulation of transcription by RNA polymerase II;positive regu…	hsa:25865;hsa:25865	hsa04015;hsa04925	Rap1 signaling pathway ;Aldosterone synthesis and secretion
ENSG00000146834	MEPCE	methylphosphate capping enzyme	426.18	1364.62	-1.6761	4.4913e-102	5.6048e-100	GO:0003723;GO:0008168;GO:0016740;GO:0032259;GO:0008757;GO:0008171;GO:0008173;GO:0008173;GO:0001510;GO:0017069;GO:0016073;GO:0040031;GO:0040031;GO:0003723;GO:0008168;GO:0016740;GO:0032259;GO:0008757;GO:0008171;GO:0008173;GO:0008173;GO:0001510;GO:0017069;GO:0000122;GO:0016073;GO:0035562;GO:0040031;GO:0040031;GO:1900087	MF;MF;MF;BP;MF;MF;MF;MF;BP;MF;BP;BP;BP;MF;MF;MF;BP;MF;MF;MF;MF;BP;MF;BP;BP;BP;BP;BP;BP	RNA binding;methyltransferase activity;transferase activity;methylation;S-adenosylmethionine-dependent methyltransferase activity;O-methyltransferase activity;RNA methyltransferase activity;RNA methyltransferase activity;RNA methylation;snRNA binding;snRNA metabolic process;snRNA modification;snRNA modification;RNA binding;methyltransferase activity;transferase activity;methylation;S-adenosylmeth…
ENSG00000204388	HSPA1B	heat shock protein family A (Hsp70) member 1B	1334.94	372.59	1.8452	5.8987e-102	7.3366e-100	GO:0010628;GO:0048471;GO:0003723;GO:0005634;GO:0005737;GO:0005737;GO:0005737;GO:0016607;GO:0000166;GO:0005524;GO:0005783;GO:0005829;GO:0005739;GO:0005856;GO:0046718;GO:0005925;GO:0005813;GO:0005815;GO:0005576;GO:0005634;GO:0051082;GO:0005737;GO:0016887;GO:0005515;GO:0005829;GO:0034605;GO:0031625;GO:0005654;GO:0005829;GO:0070062;GO:0050821;GO:0005814;GO:0008285;GO:0072562;GO:0032991;GO:0005102;GO:…	BP;CC;MF;CC;CC;CC;CC;CC;MF;MF;CC;CC;CC;CC;BP;CC;CC;CC;CC;CC;MF;CC;MF;MF;CC;BP;MF;CC;CC;CC;BP;CC;BP;CC;CC;MF;BP;CC;MF;MF;BP;BP;BP;BP;CC;BP;CC;MF;MF;MF;BP;MF;MF;CC;CC;MF;MF;BP;BP;BP;BP;MF;MF;BP;BP;BP;MF;BP;BP;BP;BP;MF;CC;BP;BP;MF;BP;MF;MF;MF;MF;MF;MF;MF;BP;BP;BP;BP;BP;BP;BP;BP;BP;BP;CC;BP	positive regulation of gene expression;perinuclear region of cytoplasm;RNA binding;nucleus;cytoplasm;cytoplasm;cytoplasm;nuclear speck;nucleotide binding;ATP binding;endoplasmic reticulum;cytosol;mitochondrion;cytoskeleton;viral entry into host cell;focal adhesion;centrosome;microtubule organizing center;extracellular region;nucleus;unfolded protein binding;cytoplasm;ATPase activity;protein bindi…	hsa:3304;hsa:3304;hsa:3304;hsa:3304;hsa:3304;hsa:3304;hsa:3304;hsa:3304;hsa:3304;hsa:3304;hsa:3304;hsa:3304	hsa03040;hsa04010;hsa04141;hsa04144;hsa04213;hsa04612;hsa04915;hsa05020;hsa05134;hsa05145;hsa05162;hsa05417	Spliceosome ;MAPK signaling pathway ;Protein processing in endoplasmic reticulum ;Endocytosis ;Longevity regulating pathway - multiple species ;Antigen processing and presentation ;Estrogen signaling pathway ;Prion disease ;Legionellosis ;Toxoplasmosis ;Measles ;Lipid and atherosclerosis
ENSG00000174197	MGA	MGA, MAX dimerization protein	832.09	2038.9	-1.295	6.9567e-102	8.6238e-100	GO:0005634;GO:0006355;GO:0003677;GO:0003700;GO:0071339;GO:0005634;GO:0006355;GO:0003677;GO:0003700;GO:0071339;GO:0005634;GO:0046983;GO:0006355;GO:0003677;GO:0003700;GO:0005515;GO:0071339;GO:0006357;GO:0000981;GO:0000981;GO:0005654;GO:0071339;GO:0070317;GO:0005634;GO:0046983;GO:0006355;GO:0003677;GO:0003700;GO:0005515;GO:0071339;GO:0006357;GO:0000981;GO:0000981;GO:0005654;GO:0071339;GO:0070317;GO:…	CC;BP;MF;MF;CC;CC;BP;MF;MF;CC;CC;MF;BP;MF;MF;MF;CC;BP;MF;MF;CC;CC;BP;CC;MF;BP;MF;MF;MF;CC;BP;MF;MF;CC;CC;BP;CC;BP;MF;CC;CC;MF;BP;MF;CC;CC;MF;BP;MF;MF;MF;CC;BP;MF;MF;CC;CC;BP;CC;MF;BP;MF;MF;MF;CC;BP;MF;MF;CC;CC;BP	nucleus;regulation of transcription, DNA-templated;DNA binding;DNA-binding transcription factor activity;MLL1 complex;nucleus;regulation of transcription, DNA-templated;DNA binding;DNA-binding transcription factor activity;MLL1 complex;nucleus;protein dimerization activity;regulation of transcription, DNA-templated;DNA binding;DNA-binding transcription factor activity;protein binding;MLL1 complex…
ENSG00000130164	LDLR	low density lipoprotein receptor	662.58	1763.94	-1.4136	8.3305e-102	1.0293e-99	GO:0042632;GO:0071404;GO:1903979;GO:0045177;GO:0016020;GO:0016020;GO:0016021;GO:0005509;GO:0005794;GO:0005794;GO:0006629;GO:0008202;GO:0005886;GO:0005515;GO:0006869;GO:0001540;GO:0005041;GO:0030169;GO:0030229;GO:0006898;GO:0007616;GO:0008203;GO:0010628;GO:0010629;GO:0010867;GO:0010899;GO:0010986;GO:0015914;GO:0030301;GO:0034383;GO:0034384;GO:0042157;GO:0042159;GO:0042632;GO:0045807;GO:0050729;GO:…	BP;BP;BP;CC;CC;CC;CC;MF;CC;CC;BP;BP;CC;MF;BP;MF;MF;MF;MF;BP;BP;BP;BP;BP;BP;BP;BP;BP;BP;BP;BP;BP;BP;BP;BP;BP;BP;BP;BP;BP;BP;BP;BP;BP;BP;BP;BP;BP;CC;CC;CC;CC;CC;CC;CC;CC;CC;CC;CC;CC;BP;CC;CC;MF;BP;CC;CC;BP;CC;CC;CC;CC;CC;BP;BP;BP;MF;BP;CC;CC;BP;MF;CC;CC;BP;MF;MF;MF;MF;MF;MF;MF;BP;BP;BP;BP;BP;BP;BP;BP;BP;BP;BP;BP;BP;BP;BP;BP;BP;BP;BP;BP;BP;BP;BP;BP;CC;CC;CC;CC;CC;MF;BP;BP;BP;CC;CC;CC;CC;MF;CC;CC;BP;…	cholesterol homeostasis;cellular response to low-density lipoprotein particle stimulus;negative regulation of microglial cell activation;apical part of cell;membrane;membrane;integral component of membrane;calcium ion binding;Golgi apparatus;Golgi apparatus;lipid metabolic process;steroid metabolic process;plasma membrane;protein binding;lipid transport;amyloid-beta binding;low-density lipoprotei…	hsa:3949;hsa:3949;hsa:3949;hsa:3949;hsa:3949;hsa:3949;hsa:3949;hsa:3949;hsa:3949;hsa:3949	hsa04144;hsa04913;hsa04925;hsa04927;hsa04934;hsa04976;hsa04979;hsa05145;hsa05160;hsa05417	Endocytosis ;Ovarian steroidogenesis ;Aldosterone synthesis and secretion ;Cortisol synthesis and secretion ;Cushing syndrome ;Bile secretion ;Cholesterol metabolism ;Toxoplasmosis ;Hepatitis C ;Lipid and atherosclerosis
ENSG00000124160	NCOA5	nuclear receptor coactivator 5	326.5	1118.3	-1.7779	9.3503e-102	1.1477e-99	GO:0003723;GO:0005634;GO:0005634;GO:0015629;GO:0005515;GO:0005615;GO:0003682;GO:0042593;GO:0046627	MF;CC;CC;CC;MF;CC;MF;BP;BP	RNA binding;nucleus;nucleus;actin cytoskeleton;protein binding;extracellular space;chromatin binding;glucose homeostasis;negative regulation of insulin receptor signaling pathway
ENSG00000151414	NEK7	NIMA related kinase 7	4117.44	2037.29	1.0137	4.1725e-101	5.0713e-99	GO:0005634;GO:0005737;GO:0046872;GO:0000166;GO:0004672;GO:0004674;GO:0004674;GO:0005524;GO:0006468;GO:0005654;GO:0016740;GO:0016301;GO:0016310;GO:0005856;GO:0005874;GO:0000922;GO:0005815;GO:0007346;GO:0006468;GO:0032212;GO:0051973;GO:1904355;GO:0051225;GO:0005634;GO:0005737;GO:0046872;GO:0000166;GO:0004672;GO:0004674;GO:0004674;GO:0005524;GO:0006468;GO:0005654;GO:0016740;GO:0016301;GO:0016310;GO:…	CC;CC;MF;MF;MF;MF;MF;MF;BP;CC;MF;MF;BP;CC;CC;CC;CC;BP;BP;BP;BP;BP;BP;CC;CC;MF;MF;MF;MF;MF;MF;BP;CC;MF;MF;BP;CC;CC;CC;CC;BP;BP;BP;BP;BP;BP;CC;CC;MF;MF;MF;MF;MF;MF;BP;CC;MF;MF;BP;CC;CC;CC;CC;BP;BP;BP;BP;BP;BP;MF;MF;BP	nucleus;cytoplasm;metal ion binding;nucleotide binding;protein kinase activity;protein serine/threonine kinase activity;protein serine/threonine kinase activity;ATP binding;protein phosphorylation;nucleoplasm;transferase activity;kinase activity;phosphorylation;cytoskeleton;microtubule;spindle pole;microtubule organizing center;regulation of mitotic cell cycle;protein phosphorylation;positive reg…	hsa:140609	hsa04621	NOD-like receptor signaling pathway
ENSG00000122779	TRIM24	tripartite motif containing 24	1788.31	3577.28	-1.0001	9.675e-101	1.1721e-98	GO:0005634;GO:0005634;GO:0005737;GO:0008270;GO:0046872;GO:0005654;GO:0016740;GO:0016567;GO:0016567;GO:0003677;GO:0018108;GO:0005622;GO:0008270;GO:0005515;GO:0004842;GO:0003713;GO:0005829;GO:0003682;GO:0031647;GO:0042981;GO:0005634;GO:0003713;GO:0005102;GO:0006366;GO:0004713;GO:0030163;GO:0002039;GO:0002039;GO:0003682;GO:0003713;GO:0004672;GO:0004842;GO:0016922;GO:0034056;GO:0043565;GO:0061630;GO:…	CC;CC;CC;MF;MF;CC;MF;BP;BP;MF;BP;CC;MF;MF;MF;MF;CC;MF;BP;BP;CC;MF;MF;BP;MF;BP;MF;MF;MF;MF;MF;MF;MF;MF;MF;MF;MF;BP;BP;BP;BP;BP;BP;BP;BP;BP;BP;BP;BP;CC;CC;CC;CC;CC;MF;MF;CC;MF;BP;BP;MF;BP;CC;MF;MF;MF;MF;CC;MF;BP;BP;CC;MF;MF;BP;MF;BP;MF;MF;MF;BP	nucleus;nucleus;cytoplasm;zinc ion binding;metal ion binding;nucleoplasm;transferase activity;protein ubiquitination;protein ubiquitination;DNA binding;peptidyl-tyrosine phosphorylation;intracellular;zinc ion binding;protein binding;ubiquitin-protein transferase activity;transcription coactivator activity;cytosol;chromatin binding;regulation of protein stability;regulation of apoptotic process;nu…
ENSG00000182963	GJC1	gap junction protein gamma 1	135.06	777.69	-2.5238	1.265e-100	1.5275e-98	GO:0016020;GO:0016021;GO:0005886;GO:0005921;GO:0007154;GO:0005922;GO:0016020;GO:0016021;GO:0034220;GO:0005886;GO:0055085;GO:0005921;GO:0030054;GO:0007154;GO:0005922;GO:0005886;GO:0005789;GO:0006936;GO:0014704;GO:0016264;GO:0086014;GO:0005922;GO:0007043;GO:0005921;GO:0086020;GO:0086077;GO:0016264;GO:0086021;GO:0086053;GO:0016020;GO:0016021;GO:0034220;GO:0005886;GO:0055085;GO:0005921;GO:0030054;GO:…	CC;CC;CC;CC;BP;CC;CC;CC;BP;CC;BP;CC;CC;BP;CC;CC;CC;BP;CC;BP;BP;CC;BP;CC;MF;MF;BP;BP;BP;CC;CC;BP;CC;BP;CC;CC;BP;CC;CC;CC;BP;CC;BP;BP;CC;BP;CC;MF;MF;BP;BP;BP;BP;CC;CC;CC;BP;CC;BP;CC;CC;BP;CC;CC;CC;BP;CC;BP;BP;CC;BP;CC;MF;MF;BP;BP;BP;CC;CC;BP;CC;CC;CC;BP;CC;CC;CC;BP;CC;CC;CC;BP;CC;BP;CC;CC;BP;CC;CC;CC;BP;CC;BP;BP;CC;BP;CC;MF;MF;BP;BP;BP;MF;MF;MF;BP;BP;BP;BP;BP;BP;BP;BP;BP	membrane;integral component of membrane;plasma membrane;gap junction;cell communication;connexin complex;membrane;integral component of membrane;ion transmembrane transport;plasma membrane;transmembrane transport;gap junction;cell junction;cell communication;connexin complex;plasma membrane;endoplasmic reticulum membrane;muscle contraction;intercalated disc;gap junction assembly;atrial cardiac mu…
ENSG00000174371	EXO1	exonuclease 1	298.31	1049.8	-1.8169	2.2744e-100	2.7027e-98	GO:0005634;GO:0005634;GO:0046872;GO:0005654;GO:0016787;GO:0003677;GO:0003824;GO:0003677;GO:0005886;GO:0006281;GO:0090305;GO:0005515;GO:0006310;GO:0006974;GO:0016604;GO:0016788;GO:0004518;GO:0004519;GO:0090502;GO:0004527;GO:0051321;GO:0002376;GO:0006298;GO:0006298;GO:0006298;GO:0006298;GO:0003677;GO:0005654;GO:0003690;GO:0003682;GO:0035312;GO:0003677;GO:0006260;GO:0006281;GO:0006310;GO:0006298;GO:…	CC;CC;MF;CC;MF;MF;MF;MF;CC;BP;BP;MF;BP;BP;CC;MF;MF;MF;BP;MF;BP;BP;BP;BP;BP;BP;MF;CC;MF;MF;MF;MF;BP;BP;BP;BP;BP;BP;MF;BP;MF;MF;MF;MF;MF;MF;BP;BP;MF;MF;MF;MF;MF;MF;BP;BP;BP;BP;BP;CC;CC;BP;BP;CC;MF;MF;MF;BP;BP;MF;MF;CC;CC;MF;CC;MF;MF;MF;MF;CC;BP;BP;MF;BP;BP;CC;MF;MF;MF;BP;MF;BP;BP;BP;BP;BP;BP;MF;CC;MF;MF;MF;MF;BP;BP;BP;BP;BP;BP;MF;BP;MF;MF;MF;MF;MF;MF;BP;BP;MF;MF;MF;MF;MF;BP;BP;CC;CC;BP;BP;CC;MF;MF;…	nucleus;nucleus;metal ion binding;nucleoplasm;hydrolase activity;DNA binding;catalytic activity;DNA binding;plasma membrane;DNA repair;nucleic acid phosphodiester bond hydrolysis;protein binding;DNA recombination;cellular response to DNA damage stimulus;nuclear body;hydrolase activity, acting on ester bonds;nuclease activity;endonuclease activity;RNA phosphodiester bond hydrolysis, endonucleolyti…	hsa:9156	hsa03430	Mismatch repair
ENSG00000167193	CRK	CRK proto-oncogene, adaptor protein	1263.49	2693.99	-1.0923	2.4334e-100	2.8824e-98	GO:0005737;GO:0005737;GO:0016020;GO:0005886;GO:0005515;GO:0038096;GO:0005829;GO:0070062;GO:0032956;GO:0042169;GO:0005634;GO:0032991;GO:0019221;GO:0006357;GO:0001784;GO:0048010;GO:0043087;GO:0048013;GO:0000186;GO:1900026;GO:0046875;GO:0008360;GO:1990782;GO:0043621;GO:0005070;GO:0017124;GO:0045309;GO:0009966;GO:0043393;GO:0061045;GO:0061045;GO:0071538;GO:2000146;GO:2000146;GO:0005737;GO:0005737;GO:…	CC;CC;CC;CC;MF;BP;CC;CC;BP;MF;CC;CC;BP;BP;MF;BP;BP;BP;BP;BP;MF;BP;MF;MF;MF;MF;MF;BP;BP;BP;BP;BP;BP;BP;CC;CC;CC;BP;CC;MF;BP;MF;MF;MF;MF;MF;MF;MF;MF;MF;MF;MF;BP;BP;BP;BP;BP;BP;BP;BP;BP;BP;BP;BP;BP;BP;CC;CC;CC;CC;CC;BP;MF;CC;CC;BP;BP;MF;BP;BP;BP;BP;BP;MF;BP;MF;MF;MF;MF;MF;BP;BP;BP;BP;BP;BP;BP	cytoplasm;cytoplasm;membrane;plasma membrane;protein binding;Fc-gamma receptor signaling pathway involved in phagocytosis;cytosol;extracellular exosome;regulation of actin cytoskeleton organization;SH2 domain binding;nucleus;protein-containing complex;cytokine-mediated signaling pathway;regulation of transcription by RNA polymerase II;phosphotyrosine residue binding;vascular endothelial growth fa…	hsa:1398;hsa:1398;hsa:1398;hsa:1398;hsa:1398;hsa:1398;hsa:1398;hsa:1398;hsa:1398;hsa:1398;hsa:1398;hsa:1398;hsa:1398;hsa:1398;hsa:1398;hsa:1398;hsa:1398;hsa:1398;hsa:1398	hsa04010;hsa04012;hsa04015;hsa04062;hsa04510;hsa04666;hsa04722;hsa04810;hsa04910;hsa04935;hsa05100;hsa05131;hsa05135;hsa05163;hsa05170;hsa05200;hsa05206;hsa05211;hsa05220	MAPK signaling pathway ;ErbB signaling pathway ;Rap1 signaling pathway ;Chemokine signaling pathway ;Focal adhesion ;Fc gamma R-mediated phagocytosis ;Neurotrophin signaling pathway ;Regulation of actin cytoskeleton ;Insulin signaling pathway ;Growth hormone synthesis, secretion and action ;Bacterial invasion of epithelial cells ;Shigellosis ;Yersinia infection ;Human cytomegalovirus infection ;H…
ENSG00000158615	PPP1R15B	protein phosphatase 1 regulatory subunit 15B	1622.21	3552.34	-1.1314	2.5455e-100	3.0057e-98	GO:0005515;GO:0005783;GO:0005737;GO:0006417;GO:0001933;GO:1903912;GO:0019888;GO:0032516;GO:0034976;GO:1903898;GO:0000164;GO:0000164;GO:0070262;GO:0019888;GO:0006979;GO:0006983;GO:0034976;GO:0042542;GO:0070262;GO:1903912;GO:0000164;GO:0000164	MF;CC;CC;BP;BP;BP;MF;BP;BP;BP;CC;CC;BP;MF;BP;BP;BP;BP;BP;BP;CC;CC	protein binding;endoplasmic reticulum;cytoplasm;regulation of translation;negative regulation of protein phosphorylation;negative regulation of endoplasmic reticulum stress-induced eIF2 alpha phosphorylation;protein phosphatase regulator activity;positive regulation of phosphoprotein phosphatase activity;response to endoplasmic reticulum stress;negative regulation of PERK-mediated unfolded protei…
ENSG00000100097	LGALS1	galectin 1	7773.73	3766.64	1.0458	3.4421e-100	4.0389e-98	GO:0005615;GO:0003723;GO:0005737;GO:0030246;GO:0005515;GO:0005576;GO:0006915;GO:0070062;GO:0044267;GO:0043687;GO:0062023;GO:0062023;GO:0043123;GO:0042981;GO:0046598;GO:0005788;GO:0006915;GO:0005622;GO:0005576;GO:0030395;GO:0042803;GO:0043236;GO:0002317;GO:0010812;GO:0010977;GO:0031295;GO:0034120;GO:0035900;GO:0042493;GO:0045445;GO:0048678;GO:0071333;GO:0071407;GO:0005615;GO:0005634;GO:0005737;GO:…	CC;MF;CC;MF;MF;CC;BP;CC;BP;BP;CC;CC;BP;BP;BP;CC;BP;CC;CC;MF;MF;MF;BP;BP;BP;BP;BP;BP;BP;BP;BP;BP;BP;CC;CC;CC;CC;CC	extracellular space;RNA binding;cytoplasm;carbohydrate binding;protein binding;extracellular region;apoptotic process;extracellular exosome;cellular protein metabolic process;post-translational protein modification;collagen-containing extracellular matrix;collagen-containing extracellular matrix;positive regulation of I-kappaB kinase/NF-kappaB signaling;regulation of apoptotic process;positive re…
ENSG00000180357	ZNF609	zinc finger protein 609	281.44	1005.68	-1.8356	3.7352e-100	4.3691e-98	GO:0003676;GO:0005634;GO:0005634;GO:0046872;GO:0005654;GO:0007275;GO:0007517;GO:0045944;GO:2001224;GO:0006357;GO:0006357;GO:0045944;GO:2000291;GO:2000291;GO:2001224;GO:0032039;GO:0032039	MF;CC;CC;MF;CC;BP;BP;BP;BP;BP;BP;BP;BP;BP;BP;CC;CC	nucleic acid binding;nucleus;nucleus;metal ion binding;nucleoplasm;multicellular organism development;muscle organ development;positive regulation of transcription by RNA polymerase II;positive regulation of neuron migration;regulation of transcription by RNA polymerase II;regulation of transcription by RNA polymerase II;positive regulation of transcription by RNA polymerase II;regulation of myob…
ENSG00000198743	SLC5A3	solute carrier family 5 member 3	197.09	881.61	-2.1676	7.4525e-100	8.6359e-98	GO:0016020;GO:0016021;GO:0055085;GO:0015293;GO:0006811;GO:0022857;GO:0006814;GO:0005886;GO:0016021;GO:0005887;GO:0006020;GO:0005367;GO:0006020;GO:0007422;GO:0015798;GO:0015798;GO:0015798;GO:0043576	CC;CC;BP;MF;BP;MF;BP;CC;CC;CC;BP;MF;BP;BP;BP;BP;BP;BP	membrane;integral component of membrane;transmembrane transport;symporter activity;ion transport;transmembrane transporter activity;sodium ion transport;plasma membrane;integral component of membrane;integral component of plasma membrane;inositol metabolic process;myo-inositol:sodium symporter activity;inositol metabolic process;peripheral nervous system development;myo-inositol transport;myo-ino…
ENSG00000130544	ZNF557	zinc finger protein 557	101.64	639.09	-2.6535	7.5908e-100	8.7689e-98	GO:0003676;GO:0005634;GO:0046872;GO:0006355;GO:0003677;GO:0005622;GO:0005634;GO:0006357;GO:0000981;GO:0003676;GO:0005634;GO:0046872;GO:0006355;GO:0003677;GO:0005622;GO:0005634;GO:0006357;GO:0000981	MF;CC;MF;BP;MF;CC;CC;BP;MF;MF;CC;MF;BP;MF;CC;CC;BP;MF	nucleic acid binding;nucleus;metal ion binding;regulation of transcription, DNA-templated;DNA binding;intracellular;nucleus;regulation of transcription by RNA polymerase II;DNA-binding transcription factor activity, RNA polymerase II-specific;nucleic acid binding;nucleus;metal ion binding;regulation of transcription, DNA-templated;DNA binding;intracellular;nucleus;regulation of transcription by R…	hsa:79230	hsa05168	Herpes simplex virus 1 infection
ENSG00000181744	C3orf58	chromosome 3 open reading frame 58	1168.82	365.02	1.6765	1.1806e-99	1.3555e-97	GO:0005794;GO:0005576;GO:0031410;GO:0005615;GO:0005615;GO:0030126;GO:0014066;GO:0060038;GO:0030126;GO:0030137;GO:0000139;GO:0014066;GO:0034392;GO:0060038;GO:0005794;GO:0005576;GO:0031410;GO:0005615;GO:0005615;GO:0030126;GO:0014066;GO:0060038;GO:0030126;GO:0030137;GO:0000139;GO:0014066;GO:0060038	CC;CC;CC;CC;CC;CC;BP;BP;CC;CC;CC;BP;BP;BP;CC;CC;CC;CC;CC;CC;BP;BP;CC;CC;CC;BP;BP	Golgi apparatus;extracellular region;cytoplasmic vesicle;extracellular space;extracellular space;COPI vesicle coat;regulation of phosphatidylinositol 3-kinase signaling;cardiac muscle cell proliferation;COPI vesicle coat;COPI-coated vesicle;Golgi membrane;regulation of phosphatidylinositol 3-kinase signaling;negative regulation of smooth muscle cell apoptotic process;cardiac muscle cell prolifera…
ENSG00000162063	CCNF	cyclin F	313.8	1081.72	-1.7814	7.0075e-99	7.9474e-97	GO:0051726;GO:0005634;GO:0005634;GO:0005737;GO:0005813;GO:0016567;GO:0051301;GO:0030054;GO:0005856;GO:0005515;GO:0007049;GO:0051726;GO:0005634;GO:0005737;GO:0000278;GO:0005829;GO:0005814;GO:0005814;GO:0005813;GO:0043687;GO:0019901;GO:0008284;GO:0004842;GO:0004842;GO:0000209;GO:0016538;GO:0000307;GO:0000079;GO:0007088;GO:0045787;GO:0010826;GO:0019005;GO:0000320;GO:0001890;GO:0010826;GO:0031146;GO:…	BP;CC;CC;CC;CC;BP;BP;CC;CC;MF;BP;BP;CC;CC;BP;CC;CC;CC;CC;BP;MF;BP;MF;MF;BP;MF;CC;BP;BP;BP;BP;CC;BP;BP;BP;BP;BP	regulation of cell cycle;nucleus;nucleus;cytoplasm;centrosome;protein ubiquitination;cell division;cell junction;cytoskeleton;protein binding;cell cycle;regulation of cell cycle;nucleus;cytoplasm;mitotic cell cycle;cytosol;centriole;centriole;centrosome;post-translational protein modification;protein kinase binding;positive regulation of cell proliferation;ubiquitin-protein transferase activity;u…
ENSG00000110925	CSRNP2	cysteine and serine rich nuclear protein 2	478.48	1445.86	-1.598	1.0287e-98	1.1632e-96	GO:0005634;GO:0005634;GO:0005634;GO:0006366;GO:0003677;GO:0003700;GO:0005515;GO:0006915;GO:0000981;GO:0045944;GO:0019902;GO:0010923;GO:0001228;GO:0003700;GO:0043565;GO:0045944	CC;CC;CC;BP;MF;MF;MF;BP;MF;BP;MF;BP;MF;MF;MF;BP	nucleus;nucleus;nucleus;transcription by RNA polymerase II;DNA binding;DNA-binding transcription factor activity;protein binding;apoptotic process;DNA-binding transcription factor activity, RNA polymerase II-specific;positive regulation of transcription by RNA polymerase II;phosphatase binding;negative regulation of phosphatase activity;DNA-binding transcription activator activity, RNA polymerase…
ENSG00000131558	EXOC4	exocyst complex component 4	2680.79	1256.07	1.0922	1.8685e-98	2.1e-96	GO:0016020;GO:0015031;GO:0000145;GO:0042995;GO:0005515;GO:0005886;GO:0006904;GO:0007268;GO:0006887;GO:0006887;GO:0000145;GO:0005737;GO:0005829;GO:0045202;GO:0006893;GO:0017160;GO:0047485;GO:0016241;GO:0090543;GO:0006612;GO:0032584;GO:0016020;GO:0015031;GO:0000145;GO:0042995;GO:0005515;GO:0005886;GO:0006904;GO:0007268;GO:0006887;GO:0006887;GO:0000145;GO:0005737;GO:0005829;GO:0045202;GO:0006893;GO:…	CC;BP;CC;CC;MF;CC;BP;BP;BP;BP;CC;CC;CC;CC;BP;MF;MF;BP;CC;BP;CC;CC;BP;CC;CC;MF;CC;BP;BP;BP;BP;CC;CC;CC;CC;BP;MF;MF;BP;CC;BP;CC;MF;BP;CC;CC;CC	membrane;protein transport;exocyst;cell projection;protein binding;plasma membrane;vesicle docking involved in exocytosis;chemical synaptic transmission;exocytosis;exocytosis;exocyst;cytoplasm;cytosol;synapse;Golgi to plasma membrane transport;Ral GTPase binding;protein N-terminus binding;regulation of macroautophagy;Flemming body;protein targeting to membrane;growth cone membrane;membrane;protei…	hsa:60412	hsa05132	Salmonella infection
ENSG00000100600	LGMN	legumain	2563.47	1197.96	1.0987	2.7821e-98	3.108e-96	GO:0016787;GO:0008233;GO:0008234;GO:0006508;GO:0006508;GO:0005764;GO:0005764;GO:0070062;GO:0008233;GO:0004197;GO:0019886;GO:0005737;GO:1904646;GO:0043202;GO:0042359;GO:0004197;GO:0051603;GO:0004197;GO:0051603;GO:0003014;GO:1900273;GO:0010629;GO:0005576;GO:0005764;GO:0048471;GO:0007613;GO:0036021;GO:0043524;GO:0090026;GO:0097061;GO:0032801;GO:0071277;GO:0008306;GO:0097202;GO:0004197;GO:0004197;GO:…	MF;MF;MF;BP;BP;CC;CC;CC;MF;MF;BP;CC;BP;CC;BP;MF;BP;MF;BP;BP;BP;BP;CC;CC;CC;BP;CC;BP;BP;BP;BP;BP;BP;BP;MF;MF;BP;BP;BP;BP;BP;BP;BP;BP;BP;BP;CC;MF;MF;MF;BP;BP;CC;CC;CC;MF;MF;BP;CC;BP;CC;BP;MF;BP;MF;BP;BP;BP;BP;CC;CC;CC;BP;CC;BP;BP;BP;BP;BP;BP;BP;MF;MF;BP;BP;BP;BP;BP;BP;BP;BP;BP;BP;CC;BP;MF;MF;MF;MF;BP;BP;CC;CC;CC;MF;MF;BP;CC;BP;CC;BP;MF;BP;MF;BP;BP;BP;BP;CC;CC;CC;BP;CC;BP;BP;BP;BP;BP;BP;BP;MF;MF;BP;…	hydrolase activity;peptidase activity;cysteine-type peptidase activity;proteolysis;proteolysis;lysosome;lysosome;extracellular exosome;peptidase activity;cysteine-type endopeptidase activity;antigen processing and presentation of exogenous peptide antigen via MHC class II;cytoplasm;cellular response to amyloid-beta;lysosomal lumen;vitamin D metabolic process;cysteine-type endopeptidase activity;p…	hsa:5641;hsa:5641	hsa04142;hsa04612	Lysosome ;Antigen processing and presentation
ENSG00000165186	PTCHD1	patched domain containing 1	244.88	994.31	-2.029	3.6831e-98	4.1023e-96	GO:0016020;GO:0016021;GO:0005886;GO:0005886;GO:0007224;GO:0003674;GO:0050890;GO:0035176;GO:0021794;GO:0021794;GO:0035176;GO:0050890	CC;CC;CC;CC;BP;MF;BP;BP;BP;BP;BP;BP	membrane;integral component of membrane;plasma membrane;plasma membrane;smoothened signaling pathway;molecular_function;cognition;social behavior;thalamus development;thalamus development;social behavior;cognition
ENSG00000165617	DACT1	dishevelled binding antagonist of beta catenin 1	378.58	1184.35	-1.6454	3.8273e-98	4.2503e-96	GO:0005654;GO:0005634;GO:0005737;GO:0005737;GO:0005654;GO:0005515;GO:0007275;GO:0016055;GO:0030054;GO:0045202;GO:0030177;GO:0005737;GO:0007399;GO:0000122;GO:0005829;GO:0030178;GO:0030178;GO:0005634;GO:0008013;GO:0031647;GO:0090263;GO:0046329;GO:0008013;GO:0070097;GO:0090090;GO:0090090;GO:0090090;GO:0030877;GO:0005080;GO:0045732;GO:0008013;GO:0051018;GO:0042826;GO:0032092;GO:2000134;GO:0051018;GO:…	CC;CC;CC;CC;CC;MF;BP;BP;CC;CC;BP;CC;BP;BP;CC;BP;BP;CC;MF;BP;BP;BP;MF;MF;BP;BP;BP;CC;MF;BP;MF;MF;MF;BP;BP;MF;BP;BP;MF;MF;BP;BP;MF;BP;BP;BP;BP;BP;BP;BP;CC;CC;CC;CC;MF;BP;BP;CC;CC;BP;CC;BP;BP;CC;BP;BP;CC;MF;BP;BP;BP;MF;MF;BP;BP;BP;CC;MF;BP;MF;MF;MF;BP;BP;MF;BP;BP;MF;MF;BP;BP;MF;BP;BP;BP;BP;BP;BP;BP;CC	nucleoplasm;nucleus;cytoplasm;cytoplasm;nucleoplasm;protein binding;multicellular organism development;Wnt signaling pathway;cell junction;synapse;positive regulation of Wnt signaling pathway;cytoplasm;nervous system development;negative regulation of transcription by RNA polymerase II;cytosol;negative regulation of Wnt signaling pathway;negative regulation of Wnt signaling pathway;nucleus;beta-c…
ENSG00000088448	ANKRD10	ankyrin repeat domain 10	2550.57	1164.03	1.1299	6.1112e-98	6.7264e-96	GO:0005515;GO:0005515;GO:0005515	MF;MF;MF	protein binding;protein binding;protein binding
ENSG00000143157	POGK	pogo transposable element derived with KRAB domain	421.72	1320.62	-1.648	1.1256e-97	1.2353e-95	GO:0003676;GO:0006355;GO:0005622;GO:0003676;GO:0005634;GO:0006355;GO:0003677;GO:0005622;GO:0005515;GO:0007275;GO:0003676;GO:0005634;GO:0006355;GO:0003677;GO:0005622;GO:0005515;GO:0007275	MF;BP;CC;MF;CC;BP;MF;CC;MF;BP;MF;CC;BP;MF;CC;MF;BP	nucleic acid binding;regulation of transcription, DNA-templated;intracellular;nucleic acid binding;nucleus;regulation of transcription, DNA-templated;DNA binding;intracellular;protein binding;multicellular organism development;nucleic acid binding;nucleus;regulation of transcription, DNA-templated;DNA binding;intracellular;protein binding;multicellular organism development
ENSG00000089876	DHX32	DEAH-box helicase 32 (putative)	181.69	788.82	-2.1173	2.2778e-97	2.4779e-95	GO:0004386;GO:0005634;GO:0000166;GO:0005524;GO:0016787;GO:0004386;GO:0005739;GO:0005515;GO:0003723;GO:0034459	MF;CC;MF;MF;MF;MF;CC;MF;MF;MF	helicase activity;nucleus;nucleotide binding;ATP binding;hydrolase activity;helicase activity;mitochondrion;protein binding;RNA binding;ATP-dependent 3'-5' RNA helicase activity
ENSG00000108175	ZMIZ1	zinc finger MIZ-type containing 1	273.46	1074.52	-1.9676	2.7138e-97	2.9436e-95	GO:0005634;GO:0005737;GO:0016607;GO:0043231;GO:0008270;GO:0046872;GO:0005654;GO:0045944;GO:0045747;GO:0045582;GO:0001570;GO:0001701;GO:0003007;GO:0007296;GO:0007569;GO:0045582;GO:0045747;GO:0045944;GO:0048146;GO:0048589;GO:0048844;GO:0043231;GO:0005654;GO:0008270	CC;CC;CC;CC;MF;MF;CC;BP;BP;BP;BP;BP;BP;BP;BP;BP;BP;BP;BP;BP;BP;CC;CC;MF	nucleus;cytoplasm;nuclear speck;intracellular membrane-bounded organelle;zinc ion binding;metal ion binding;nucleoplasm;positive regulation of transcription by RNA polymerase II;positive regulation of Notch signaling pathway;positive regulation of T cell differentiation;vasculogenesis;in utero embryonic development;heart morphogenesis;vitellogenesis;cell aging;positive regulation of T cell differ…
ENSG00000073756	PTGS2	prostaglandin-endoperoxide synthase 2	505.87	1401.62	-1.472	1.1807e-96	1.2733e-94	GO:0090050;GO:0005737;GO:0005737;GO:0016020;GO:0046872;GO:0005783;GO:0016491;GO:0055114;GO:0005783;GO:0005789;GO:0031090;GO:0043231;GO:0006629;GO:0006631;GO:0006633;GO:0006954;GO:0051213;GO:0020037;GO:0008217;GO:0098869;GO:0004601;GO:0004601;GO:0006979;GO:0004666;GO:0001516;GO:0019371;GO:0020037;GO:0005789;GO:0008217;GO:0019899;GO:0019221;GO:0005515;GO:0001516;GO:0006693;GO:0019371;GO:0071456;GO:…	BP;CC;CC;CC;MF;CC;MF;BP;CC;CC;CC;CC;BP;BP;BP;BP;MF;MF;BP;BP;MF;MF;BP;MF;BP;BP;MF;CC;BP;MF;BP;MF;BP;BP;BP;BP;MF;BP;BP;BP;BP;BP;BP;BP;BP;MF;BP;CC;MF;MF;MF;BP;CC;MF;MF;BP;BP;BP;BP;BP;BP;BP;BP;BP;BP;BP;BP;BP;BP;BP;BP;BP;BP;BP;BP;BP;BP;BP;BP;BP;BP;BP;BP;BP;BP;BP;BP;BP;BP;BP;BP;BP;BP;BP;BP;BP;BP;BP;BP;BP;BP;BP;BP;BP;BP;BP;BP;BP;BP;BP;BP;BP;BP;BP;BP;BP;BP;BP;BP;BP;BP;BP;BP;CC;CC;CC;CC;BP;BP;MF;BP;BP;BP;…	positive regulation of cell migration involved in sprouting angiogenesis;cytoplasm;cytoplasm;membrane;metal ion binding;endoplasmic reticulum;oxidoreductase activity;oxidation-reduction process;endoplasmic reticulum;endoplasmic reticulum membrane;organelle membrane;intracellular membrane-bounded organelle;lipid metabolic process;fatty acid metabolic process;fatty acid biosynthetic process;inflamm…	hsa:5743;hsa:5743;hsa:5743;hsa:5743;hsa:5743;hsa:5743;hsa:5743;hsa:5743;hsa:5743;hsa:5743;hsa:5743;hsa:5743;hsa:5743;hsa:5743;hsa:5743;hsa:5743;hsa:5743;hsa:5743;hsa:5743;hsa:5743;hsa:5743;hsa:5743	hsa00590;hsa01100;hsa04064;hsa04370;hsa04625;hsa04657;hsa04668;hsa04723;hsa04726;hsa04913;hsa04921;hsa04923;hsa05010;hsa05022;hsa05140;hsa05163;hsa05165;hsa05167;hsa05200;hsa05204;hsa05206;hsa05222	Arachidonic acid metabolism ;Metabolic pathways ;NF-kappa B signaling pathway ;VEGF signaling pathway ;C-type lectin receptor signaling pathway ;IL-17 signaling pathway ;TNF signaling pathway ;Retrograde endocannabinoid signaling ;Serotonergic synapse ;Ovarian steroidogenesis ;Oxytocin signaling pathway ;Regulation of lipolysis in adipocytes ;Alzheimer disease ;Pathways of neurodegeneration - mul…
ENSG00000136810	TXN	thioredoxin	3945.13	1759.03	1.1663	1.7881e-96	1.9118e-94	GO:0003723;GO:0005634;GO:0005737;GO:0005634;GO:0005829;GO:0055114;GO:0055114;GO:0045454;GO:0005515;GO:0005576;GO:0015035;GO:0006662;GO:0005829;GO:0070062;GO:0007165;GO:0007267;GO:0051897;GO:0008283;GO:1903206;GO:0009314;GO:0043388;GO:0032148;GO:0033138;GO:0033158;GO:0003723;GO:0005634;GO:0005737;GO:0005634;GO:0005829;GO:0055114;GO:0055114;GO:0045454;GO:0005515;GO:0005576;GO:0015035;GO:0006662;GO:…	MF;CC;CC;CC;CC;BP;BP;BP;MF;CC;MF;BP;CC;CC;BP;BP;BP;BP;BP;BP;BP;BP;BP;BP;MF;CC;CC;CC;CC;BP;BP;BP;MF;CC;MF;BP;CC;CC;MF;BP;BP;CC;BP;BP;BP;BP;BP;BP;BP;BP;BP;BP	RNA binding;nucleus;cytoplasm;nucleus;cytosol;oxidation-reduction process;oxidation-reduction process;cell redox homeostasis;protein binding;extracellular region;protein disulfide oxidoreductase activity;glycerol ether metabolic process;cytosol;extracellular exosome;signal transduction;cell-cell signaling;positive regulation of protein kinase B signaling;cell proliferation;negative regulation of …	hsa:7295;hsa:7295;hsa:7295;hsa:7295	hsa04621;hsa05012;hsa05132;hsa05418	NOD-like receptor signaling pathway ;Parkinson disease ;Salmonella infection ;Fluid shear stress and atherosclerosis
ENSG00000234616	JRK	Jrk helix-turn-helix protein	230.54	886.32	-1.9436	6.7281e-96	7.1522e-94	GO:0003676;GO:0005634;GO:0003677;GO:0005515;GO:0005575;GO:0090263;GO:0003676;GO:0005634;GO:0003677;GO:0005515;GO:0005575;GO:0090263;GO:0003676;GO:0005634;GO:0003677;GO:0005515;GO:0005575;GO:0090263;GO:0003676;GO:0005634;GO:0003677;GO:0005515;GO:0005575;GO:0003729;GO:0090263;GO:0005737;GO:1990904	MF;CC;MF;MF;CC;BP;MF;CC;MF;MF;CC;BP;MF;CC;MF;MF;CC;BP;MF;CC;MF;MF;CC;MF;BP;CC;CC	nucleic acid binding;nucleus;DNA binding;protein binding;cellular_component;positive regulation of canonical Wnt signaling pathway;nucleic acid binding;nucleus;DNA binding;protein binding;cellular_component;positive regulation of canonical Wnt signaling pathway;nucleic acid binding;nucleus;DNA binding;protein binding;cellular_component;positive regulation of canonical Wnt signaling pathway;nuclei…
ENSG00000227124	ZNF717	zinc finger protein 717	674.09	136.07	2.3041	8.4222e-96	8.9024e-94	GO:0003676;GO:0006355;GO:0005622;GO:0003676;GO:0046872;GO:0006355;GO:0005622;GO:0003676;GO:0006355;GO:0005622;GO:0003676;GO:0006355;GO:0005622	MF;BP;CC;MF;MF;BP;CC;MF;BP;CC;MF;BP;CC	nucleic acid binding;regulation of transcription, DNA-templated;intracellular;nucleic acid binding;metal ion binding;regulation of transcription, DNA-templated;intracellular;nucleic acid binding;regulation of transcription, DNA-templated;intracellular;nucleic acid binding;regulation of transcription, DNA-templated;intracellular	hsa:100131827	hsa05168	Herpes simplex virus 1 infection
Novel.21001	-	-	140.01	708.02	-2.3381	9.0758e-96	9.5662e-94
ENSG00000214357	NEURL1B	neuralized E3 ubiquitin protein ligase 1B	558.97	1528.19	-1.4512	3.8778e-95	4.0417e-93	GO:0005737;GO:0046872;GO:0016740;GO:0016567;GO:0016874;GO:0005515;GO:0007219;GO:0005769;GO:0070086;GO:0005737;GO:0046872;GO:0016740;GO:0016567;GO:0016874;GO:0005515;GO:0007219;GO:0005769;GO:0070086;GO:0005737;GO:0046872;GO:0016740;GO:0016567;GO:0016874;GO:0005515;GO:0007219;GO:0005769;GO:0016874;GO:0070086;GO:0070086;GO:0005769	CC;MF;MF;BP;MF;MF;BP;CC;BP;CC;MF;MF;BP;MF;MF;BP;CC;BP;CC;MF;MF;BP;MF;MF;BP;CC;MF;BP;BP;CC	cytoplasm;metal ion binding;transferase activity;protein ubiquitination;ligase activity;protein binding;Notch signaling pathway;early endosome;ubiquitin-dependent endocytosis;cytoplasm;metal ion binding;transferase activity;protein ubiquitination;ligase activity;protein binding;Notch signaling pathway;early endosome;ubiquitin-dependent endocytosis;cytoplasm;metal ion binding;transferase activity;…
ENSG00000229117	RPL41	ribosomal protein L41	9335.34	4476.54	1.0607	7.0154e-95	7.2713e-93	GO:0006412;GO:0002181;GO:0003735;GO:0006412;GO:0005840;GO:0003735;GO:0005829;GO:0006413;GO:0003723;GO:0006412;GO:0000184;GO:0003735;GO:0003730;GO:0048027;GO:0006614;GO:0022625;GO:0022625;GO:0022625;GO:0042788;GO:0006412;GO:0002181;GO:0003735;GO:0006412;GO:0005840;GO:0003735;GO:0005829;GO:0006413;GO:0003723;GO:0006412;GO:0000184;GO:0003735;GO:0003730;GO:0048027;GO:0006614;GO:0022625;GO:0022625;GO:…	BP;BP;MF;BP;CC;MF;CC;BP;MF;BP;BP;MF;MF;MF;BP;CC;CC;CC;CC;BP;BP;MF;BP;CC;MF;CC;BP;MF;BP;BP;MF;MF;MF;BP;CC;CC;CC;CC	translation;cytoplasmic translation;structural constituent of ribosome;translation;ribosome;structural constituent of ribosome;cytosol;translational initiation;RNA binding;translation;nuclear-transcribed mRNA catabolic process, nonsense-mediated decay;structural constituent of ribosome;mRNA 3'-UTR binding;mRNA 5'-UTR binding;SRP-dependent cotranslational protein targeting to membrane;cytosolic la…	hsa:6171;hsa:6171	hsa03010;hsa05171	Ribosome ;Coronavirus disease - COVID-19
ENSG00000178295	GEN1	GEN1, Holliday junction 5' flap endonuclease	470.18	1408.41	-1.5854	9.1805e-95	9.4889e-93	GO:0005634;GO:0046872;GO:0016787;GO:0003677;GO:0003824;GO:0042803;GO:0006281;GO:0006974;GO:0004518;GO:0004519;GO:0000287;GO:0005813;GO:0000724;GO:0003677;GO:0005654;GO:0008310;GO:0003690;GO:0031297;GO:0000400;GO:0090267;GO:0000738;GO:0008821;GO:0008821;GO:0010824;GO:0071140;GO:0000724;GO:0003697;GO:0010824;GO:0070914;GO:0000737;GO:0004520;GO:0008311;GO:0017108;GO:0017108;GO:0045145;GO:0048256;GO:…	CC;MF;MF;MF;MF;MF;BP;BP;MF;MF;MF;CC;BP;MF;CC;MF;MF;BP;MF;BP;BP;MF;MF;BP;BP;BP;MF;BP;BP;BP;MF;MF;MF;MF;MF;MF;MF;MF;BP;MF;BP;BP;BP;BP;BP;BP;MF;BP;BP;MF;BP;BP;MF;CC;MF;MF;MF;MF;MF;BP;BP;MF;MF;MF;CC;BP;MF;CC;MF;MF;BP;MF;BP;BP;MF;MF;BP;BP;BP;MF;BP;BP;BP;MF;MF;MF;MF;MF;MF;MF;MF;BP;MF;BP;BP;BP;BP	nucleus;metal ion binding;hydrolase activity;DNA binding;catalytic activity;protein homodimerization activity;DNA repair;cellular response to DNA damage stimulus;nuclease activity;endonuclease activity;magnesium ion binding;centrosome;double-strand break repair via homologous recombination;DNA binding;nucleoplasm;single-stranded DNA 3'-5' exodeoxyribonuclease activity;double-stranded DNA binding;…
ENSG00000118412	CASP8AP2	caspase 8 associated protein 2	189.64	834.06	-2.1422	1.6606e-94	1.7023e-92	GO:0002020;GO:0008656;GO:0042802;GO:0006919;GO:0008625	MF;MF;MF;BP;BP	protease binding;cysteine-type endopeptidase activator activity involved in apoptotic process;identical protein binding;activation of cysteine-type endopeptidase activity involved in apoptotic process;extrinsic apoptotic signaling pathway via death domain receptors
ENSG00000165424	ZCCHC24	zinc finger CCHC-type containing 24	141.66	707.23	-2.3205	2.3465e-94	2.3922e-92	GO:0003676;GO:0003723;GO:0008270;GO:0046872	MF;MF;MF;MF	nucleic acid binding;RNA binding;zinc ion binding;metal ion binding
ENSG00000115268	RPS15	ribosomal protein S15	5299.31	2441.86	1.1186	1.9664e-93	1.9777e-91	GO:0003723;GO:0003735;GO:0006412;GO:0005840;GO:0015935;GO:0003723;GO:0003735;GO:0006412;GO:0005840;GO:0015935;GO:0003723;GO:0003723;GO:0005634;GO:0016020;GO:0006412;GO:0003677;GO:0003735;GO:0006412;GO:0005840;GO:0015935;GO:0005515;GO:0022627;GO:0022627;GO:0005654;GO:0005925;GO:0006364;GO:0042274;GO:0003735;GO:0005654;GO:0005829;GO:0006413;GO:0000184;GO:0001649;GO:0000028;GO:0006614;GO:0022627;GO:…	MF;MF;BP;CC;CC;MF;MF;BP;CC;CC;MF;MF;CC;CC;BP;MF;MF;BP;CC;CC;MF;CC;CC;CC;CC;BP;BP;MF;CC;CC;BP;BP;BP;BP;BP;CC;BP;MF;MF;BP;CC;CC;MF;MF;BP;CC;CC;MF;BP;CC;MF;BP;CC;CC;MF;MF;BP;CC;CC;MF;MF;BP;CC;CC;BP;BP;CC;CC;CC;MF;BP;CC;CC;MF;MF;BP;CC;CC	RNA binding;structural constituent of ribosome;translation;ribosome;small ribosomal subunit;RNA binding;structural constituent of ribosome;translation;ribosome;small ribosomal subunit;RNA binding;RNA binding;nucleus;membrane;translation;DNA binding;structural constituent of ribosome;translation;ribosome;small ribosomal subunit;protein binding;cytosolic small ribosomal subunit;cytosolic small ribo…	hsa:6209;hsa:6209	hsa03010;hsa05171	Ribosome ;Coronavirus disease - COVID-19
ENSG00000212719	C17orf51	chromosome 17 open reading frame 51	250.81	921.39	-1.8809	3.3333e-93	3.3434e-91
ENSG00000117616	RSRP1	arginine and serine rich protein 1	1391	484.77	1.5215	6.7654e-93	6.7496e-91	GO:0005515;GO:0005515;GO:0005515;GO:0005515;GO:0005515;GO:0005515	MF;MF;MF;MF;MF;MF	protein binding;protein binding;protein binding;protein binding;protein binding;protein binding
ENSG00000123131	PRDX4	peroxiredoxin 4	2721.4	1328.16	1.0357	7.3233e-93	7.2867e-91	GO:0005623;GO:0055114;GO:0016491;GO:0045454;GO:0098869;GO:0016209;GO:0005634;GO:0005737;GO:0016491;GO:0055114;GO:0005783;GO:0045454;GO:0005515;GO:0098869;GO:0005576;GO:0004601;GO:0005783;GO:0051920;GO:0016209;GO:0005829;GO:0070062;GO:0043312;GO:0034774;GO:1904813;GO:0006979;GO:0007252;GO:0045454;GO:0042744;GO:0008379;GO:0008379;GO:0042803;GO:0007283;GO:0008584;GO:0019471;GO:0022417;GO:0030198;GO:…	CC;BP;MF;BP;BP;MF;CC;CC;MF;BP;CC;BP;MF;BP;CC;MF;CC;MF;MF;CC;CC;BP;CC;CC;BP;BP;BP;BP;MF;MF;MF;BP;BP;BP;BP;BP;BP;BP;CC;CC;CC;CC;BP;MF;BP;BP;MF;CC;BP;MF;BP;BP;MF;MF	cell;oxidation-reduction process;oxidoreductase activity;cell redox homeostasis;cellular oxidant detoxification;antioxidant activity;nucleus;cytoplasm;oxidoreductase activity;oxidation-reduction process;endoplasmic reticulum;cell redox homeostasis;protein binding;cellular oxidant detoxification;extracellular region;peroxidase activity;endoplasmic reticulum;peroxiredoxin activity;antioxidant activ…
ENSG00000136709	WDR33	WD repeat domain 33	389.26	1189.01	-1.6082	1.3841e-92	1.3699e-90	GO:0003723;GO:0006397;GO:0005634;GO:0005634;GO:0005654;GO:0001650;GO:0005581;GO:0007283;GO:0005654;GO:0005847;GO:0006406;GO:0031124;GO:0000398;GO:0006369;GO:0006378;GO:0006301;GO:0003723;GO:0006397;GO:0005634;GO:0005634;GO:0005654;GO:0001650;GO:0005581;GO:0007283;GO:0005654;GO:0005847;GO:0006406;GO:0031124;GO:0000398;GO:0006369;GO:0006378;GO:0006301;GO:0003723;GO:0006397;GO:0005634;GO:0005634;GO:…	MF;BP;CC;CC;CC;CC;CC;BP;CC;CC;BP;BP;BP;BP;BP;BP;MF;BP;CC;CC;CC;CC;CC;BP;CC;CC;BP;BP;BP;BP;BP;BP;MF;BP;CC;CC;CC;CC;CC;BP;CC;CC;BP;BP;BP;BP;BP;BP	RNA binding;mRNA processing;nucleus;nucleus;nucleoplasm;fibrillar center;collagen trimer;spermatogenesis;nucleoplasm;mRNA cleavage and polyadenylation specificity factor complex;mRNA export from nucleus;mRNA 3'-end processing;mRNA splicing, via spliceosome;termination of RNA polymerase II transcription;mRNA polyadenylation;postreplication repair;RNA binding;mRNA processing;nucleus;nucleus;nucleop…	hsa:55339	hsa03015	mRNA surveillance pathway
Novel.30084	-	-	475.01	50.15	3.2354	1.5077e-92	1.4883e-90
ENSG00000124171	PARD6B	par-6 family cell polarity regulator beta	266.69	990.41	-1.8924	1.6178e-92	1.5928e-90	GO:0005737;GO:0016020;GO:0005829;GO:0051301;GO:0005886;GO:0005886;GO:0005515;GO:0007049;GO:0030054;GO:0005886;GO:0005634;GO:0005923;GO:0005923;GO:0007409;GO:0007043;GO:0005829;GO:0070062;GO:0016324;GO:0005938;GO:0007098;GO:0007163;GO:0030334;GO:0007043;GO:0065003;GO:0007163;GO:0007163;GO:0005080;GO:0070830;GO:0017048;GO:0060341;GO:0005634;GO:0005938;GO:0016324;GO:0032991;GO:0045177;GO:0005737;GO:…	CC;CC;CC;BP;CC;CC;MF;BP;CC;CC;CC;CC;CC;BP;BP;CC;CC;CC;CC;BP;BP;BP;BP;BP;BP;BP;MF;BP;MF;BP;CC;CC;CC;CC;CC;CC;CC;CC;BP;CC;CC;MF;BP;CC;CC;CC;CC;CC;BP;BP;CC;CC;CC;CC;BP;BP;BP;BP;BP;BP;BP;MF;BP;MF;BP	cytoplasm;membrane;cytosol;cell division;plasma membrane;plasma membrane;protein binding;cell cycle;cell junction;plasma membrane;nucleus;bicellular tight junction;bicellular tight junction;axonogenesis;cell-cell junction assembly;cytosol;extracellular exosome;apical plasma membrane;cell cortex;centrosome cycle;establishment or maintenance of cell polarity;regulation of cell migration;cell-cell j…	hsa:84612;hsa:84612;hsa:84612;hsa:84612;hsa:84612;hsa:84612	hsa04015;hsa04144;hsa04360;hsa04390;hsa04530;hsa05165	Rap1 signaling pathway ;Endocytosis ;Axon guidance ;Hippo signaling pathway ;Tight junction ;Human papillomavirus infection
ENSG00000136870	ZNF189	zinc finger protein 189	94.2	586.95	-2.6484	7.6965e-92	7.4399e-90	GO:0003676;GO:0005634;GO:0046872;GO:0006355;GO:0003677;GO:0005622;GO:0000981;GO:0003700;GO:0000122;GO:0003676;GO:0005634;GO:0046872;GO:0006355;GO:0003677;GO:0005622;GO:0000981;GO:0003700;GO:0000122;GO:0003676;GO:0005634;GO:0046872;GO:0006355;GO:0003677;GO:0005622;GO:0000981;GO:0003700;GO:0000122;GO:0003676;GO:0006355;GO:0005622	MF;CC;MF;BP;MF;CC;MF;MF;BP;MF;CC;MF;BP;MF;CC;MF;MF;BP;MF;CC;MF;BP;MF;CC;MF;MF;BP;MF;BP;CC	nucleic acid binding;nucleus;metal ion binding;regulation of transcription, DNA-templated;DNA binding;intracellular;DNA-binding transcription factor activity, RNA polymerase II-specific;DNA-binding transcription factor activity;negative regulation of transcription by RNA polymerase II;nucleic acid binding;nucleus;metal ion binding;regulation of transcription, DNA-templated;DNA binding;intracellul…	hsa:7743	hsa05168	Herpes simplex virus 1 infection
ENSG00000180879	SSR4	signal sequence receptor subunit 4	2640.41	1245.36	1.0851	9.9256e-92	9.5699e-90	GO:0016020;GO:0016021;GO:0005783;GO:0005789;GO:0070062;GO:0005784;GO:0005784;GO:0016020;GO:0016021;GO:0005783;GO:0005789;GO:0070062;GO:0005784;GO:0016020;GO:0016021;GO:0005783;GO:0005789;GO:0070062;GO:0005784;GO:0016021;GO:0005783	CC;CC;CC;CC;CC;CC;CC;CC;CC;CC;CC;CC;CC;CC;CC;CC;CC;CC;CC;CC;CC	membrane;integral component of membrane;endoplasmic reticulum;endoplasmic reticulum membrane;extracellular exosome;Sec61 translocon complex;Sec61 translocon complex;membrane;integral component of membrane;endoplasmic reticulum;endoplasmic reticulum membrane;extracellular exosome;Sec61 translocon complex;membrane;integral component of membrane;endoplasmic reticulum;endoplasmic reticulum membrane;e…	hsa:6748	hsa04141	Protein processing in endoplasmic reticulum
ENSG00000138385	SSB	Sjogren syndrome antigen B	4003	1864.75	1.1021	2.4033e-91	2.3112e-89	GO:0003676;GO:0003723;GO:0006396;GO:0005634;GO:1990904;GO:0003676;GO:0003723;GO:0003723;GO:0006396;GO:0005634;GO:0005515;GO:0005634;GO:0000784;GO:1990904;GO:0075522;GO:1903608;GO:0005737;GO:1990904;GO:1990825;GO:0000049;GO:0000049;GO:0003723;GO:0003729;GO:0008266;GO:0001682;GO:0006400;GO:0006409;GO:0008033;GO:0008334;GO:0042780;GO:0071045;GO:0003723;GO:0006396;GO:0005634;GO:1990904;GO:0003676;GO:…	MF;MF;BP;CC;CC;MF;MF;MF;BP;CC;MF;CC;CC;CC;BP;BP;CC;CC;MF;MF;MF;MF;MF;MF;BP;BP;BP;BP;BP;BP;BP;MF;BP;CC;CC;MF;MF;BP;CC;CC;MF;MF;MF;BP;CC;MF;CC;CC;CC;BP;BP;CC;CC;MF;MF;MF;MF;MF;MF;BP;BP;BP;BP;BP;BP;BP	nucleic acid binding;RNA binding;RNA processing;nucleus;ribonucleoprotein complex;nucleic acid binding;RNA binding;RNA binding;RNA processing;nucleus;protein binding;nucleus;nuclear chromosome, telomeric region;ribonucleoprotein complex;IRES-dependent viral translational initiation;protein localization to cytoplasmic stress granule;cytoplasm;ribonucleoprotein complex;sequence-specific mRNA bindin…	hsa:6741	hsa05322	Systemic lupus erythematosus
ENSG00000113558	SKP1	S-phase kinase associated protein 1	4933.41	2442.77	1.0124	3.0455e-91	2.8915e-89	GO:0016567;GO:0016567;GO:0005515;GO:0004842;GO:0006511;GO:0061630;GO:0005654;GO:0005829;GO:0043687;GO:0000086;GO:0005634;GO:0005737;GO:0031519;GO:0019904;GO:0016055;GO:0051403;GO:0070498;GO:0010972;GO:0038061;GO:0004842;GO:0004842;GO:0000209;GO:0008013;GO:0097602;GO:0035518;GO:0006879;GO:0019005;GO:0031146;GO:0010265;GO:0031467;GO:0031146;GO:0051457;GO:0005813;GO:0005829;GO:0019005;GO:0031467;GO:…	BP;BP;MF;MF;BP;MF;CC;CC;BP;BP;CC;CC;CC;MF;BP;BP;BP;BP;BP;MF;MF;BP;MF;MF;BP;BP;CC;BP;BP;CC;BP;BP;CC;CC;CC;CC;BP;BP;MF;MF;BP;MF;CC;CC;BP;BP;CC;CC;CC;MF;BP;BP;BP;BP;BP;MF;MF;BP;MF;MF;BP;BP;CC;BP;BP;CC;BP;BP;BP;BP;MF;MF;BP;MF;CC;CC;BP;BP;CC;CC;CC;MF;BP;BP;BP;BP;BP;MF;MF;BP;MF;MF;BP;BP;CC;BP;BP;CC;BP;BP;BP;BP;MF;MF;BP;MF;CC;CC;BP;BP;CC;CC;CC;MF;BP;BP;BP;BP;BP;MF;MF;BP;MF;MF;BP;BP;CC;BP;BP;CC;BP;BP;BP;…	protein ubiquitination;protein ubiquitination;protein binding;ubiquitin-protein transferase activity;ubiquitin-dependent protein catabolic process;ubiquitin protein ligase activity;nucleoplasm;cytosol;post-translational protein modification;G2/M transition of mitotic cell cycle;nucleus;cytoplasm;PcG protein complex;protein domain specific binding;Wnt signaling pathway;stress-activated MAPK cascad…	hsa:6500;hsa:6500;hsa:6500;hsa:6500;hsa:6500;hsa:6500;hsa:6500;hsa:6500;hsa:6500;hsa:6500;hsa:6500	hsa04110;hsa04114;hsa04120;hsa04141;hsa04310;hsa04350;hsa04710;hsa05131;hsa05132;hsa05170;hsa05200	Cell cycle ;Oocyte meiosis ;Ubiquitin mediated proteolysis ;Protein processing in endoplasmic reticulum ;Wnt signaling pathway ;TGF-beta signaling pathway ;Circadian rhythm ;Shigellosis ;Salmonella infection ;Human immunodeficiency virus 1 infection ;Pathways in cancer
ENSG00000169871	TRIM56	tripartite motif containing 56	520.78	1440.47	-1.4666	1.4824e-90	1.3968e-88	GO:0003723;GO:0005737;GO:0005737;GO:0008270;GO:0046872;GO:0016740;GO:0005622;GO:0004842;GO:0002376;GO:0045087;GO:0051607;GO:0051607;GO:0005829;GO:0070534;GO:0004842;GO:0034340;GO:0032479;GO:0032608;GO:0008270;GO:0046872;GO:0005622;GO:0046872	MF;CC;CC;MF;MF;MF;CC;MF;BP;BP;BP;BP;CC;BP;MF;BP;BP;BP;MF;MF;CC;MF	RNA binding;cytoplasm;cytoplasm;zinc ion binding;metal ion binding;transferase activity;intracellular;ubiquitin-protein transferase activity;immune system process;innate immune response;defense response to virus;defense response to virus;cytosol;protein K63-linked ubiquitination;ubiquitin-protein transferase activity;response to type I interferon;regulation of type I interferon production;interfe…
ENSG00000152767	FARP1	FERM, ARH/RhoGEF and pleckstrin domain protein 1	2559.17	1243.25	1.0427	2.6452e-90	2.4552e-88	GO:0005089;GO:0035023;GO:0005856;GO:0008092;GO:0005737;GO:0016020;GO:0005829;GO:0005829;GO:0005886;GO:0005089;GO:0035023;GO:0005856;GO:0042995;GO:0008092;GO:0007275;GO:0030054;GO:0045202;GO:0005085;GO:0030425;GO:0030425;GO:0031234;GO:0030175;GO:0043197;GO:0010923;GO:0043005;GO:0005856;GO:0007416;GO:0048813;GO:0030676;GO:0005089;GO:0005856;GO:0008092;GO:0005737;GO:0016020;GO:0005829;GO:0005829;GO:…	MF;BP;CC;MF;CC;CC;CC;CC;CC;MF;BP;CC;CC;MF;BP;CC;CC;MF;CC;CC;CC;CC;CC;BP;CC;CC;BP;BP;MF;MF;CC;MF;CC;CC;CC;CC;CC;MF;BP;CC;CC;MF;BP;CC;CC;MF;CC;CC;CC;CC;CC;BP;CC;CC;BP;BP;MF;MF;CC;MF;CC;MF;BP;MF;BP;MF;BP;CC;MF;MF;MF;BP;BP;BP;BP;BP;CC;CC;CC;CC;CC	Rho guanyl-nucleotide exchange factor activity;regulation of Rho protein signal transduction;cytoskeleton;cytoskeletal protein binding;cytoplasm;membrane;cytosol;cytosol;plasma membrane;Rho guanyl-nucleotide exchange factor activity;regulation of Rho protein signal transduction;cytoskeleton;cell projection;cytoskeletal protein binding;multicellular organism development;cell junction;synapse;guany…
ENSG00000100219	XBP1	X-box binding protein 1	499.48	1380.36	-1.4693	3.2648e-90	3.0228e-88	GO:0045766;GO:0008284;GO:0008284;GO:0030335;GO:0005622;GO:0035470;GO:0005623;GO:0005634;GO:0005737;GO:0005737;GO:0016020;GO:0016021;GO:0015031;GO:0005783;GO:0005783;GO:0005789;GO:0006355;GO:0003677;GO:0003700;GO:0003700;GO:0006629;GO:0005515;GO:0000978;GO:0000981;GO:0043565;GO:0001525;GO:0001889;GO:0001935;GO:0002070;GO:0006511;GO:0006990;GO:0010506;GO:0031017;GO:0031648;GO:0035356;GO:0042149;GO:…	BP;BP;BP;BP;CC;BP;CC;CC;CC;CC;CC;CC;BP;CC;CC;CC;BP;MF;MF;MF;BP;MF;MF;MF;MF;BP;BP;BP;BP;BP;BP;BP;BP;BP;BP;BP;BP;BP;BP;BP;BP;BP;BP;BP;BP;BP;BP;BP;BP;BP;BP;BP;BP;BP;BP;BP;BP;BP;BP;MF;MF;BP;BP;BP;BP;CC;BP;BP;BP;BP;MF;BP;BP;BP;MF;MF;BP;MF;BP;BP;BP;MF;BP;BP;BP;BP;BP;CC;BP;BP;BP;BP;BP;BP;BP;BP;BP;BP;BP;BP;BP;BP;BP;BP;BP;BP;BP;BP;BP;BP;BP;BP;MF;BP;MF;BP;BP;BP;BP;BP;CC;CC;CC;CC;CC;BP;CC;CC;CC;BP;MF;MF;MF;…	positive regulation of angiogenesis;positive regulation of cell proliferation;positive regulation of cell proliferation;positive regulation of cell migration;intracellular;positive regulation of vascular wound healing;cell;nucleus;cytoplasm;cytoplasm;membrane;integral component of membrane;protein transport;endoplasmic reticulum;endoplasmic reticulum;endoplasmic reticulum membrane;regulation of t…	hsa:7494;hsa:7494;hsa:7494;hsa:7494;hsa:7494;hsa:7494;hsa:7494;hsa:7494	hsa04141;hsa04932;hsa05010;hsa05012;hsa05014;hsa05017;hsa05022;hsa05417	Protein processing in endoplasmic reticulum ;Non-alcoholic fatty liver disease ;Alzheimer disease ;Parkinson disease ;Amyotrophic lateral sclerosis ;Spinocerebellar ataxia ;Pathways of neurodegeneration - multiple diseases ;Lipid and atherosclerosis
ENSG00000142534	RPS11	ribosomal protein S11	4989.56	2289.1	1.1251	6.8669e-90	6.3422e-88	GO:0003723;GO:0003723;GO:0005737;GO:0016020;GO:0006412;GO:0006412;GO:0005622;GO:0003735;GO:0006412;GO:0005840;GO:0005840;GO:0005515;GO:0022627;GO:0022627;GO:0019843;GO:0005730;GO:0005925;GO:0003735;GO:0005654;GO:0005829;GO:0070062;GO:0006413;GO:0000184;GO:0006614;GO:0022627;GO:0022627;GO:0005622;GO:0003735;GO:0006412;GO:0005840;GO:0005622;GO:0003735;GO:0006412;GO:0005840	MF;MF;CC;CC;BP;BP;CC;MF;BP;CC;CC;MF;CC;CC;MF;CC;CC;MF;CC;CC;CC;BP;BP;BP;CC;CC;CC;MF;BP;CC;CC;MF;BP;CC	RNA binding;RNA binding;cytoplasm;membrane;translation;translation;intracellular;structural constituent of ribosome;translation;ribosome;ribosome;protein binding;cytosolic small ribosomal subunit;cytosolic small ribosomal subunit;rRNA binding;nucleolus;focal adhesion;structural constituent of ribosome;nucleoplasm;cytosol;extracellular exosome;translational initiation;nuclear-transcribed mRNA cata…	hsa:6205;hsa:6205	hsa03010;hsa05171	Ribosome ;Coronavirus disease - COVID-19
ENSG00000185658	BRWD1	bromodomain and WD repeat domain containing 1	467.71	1325.16	-1.5029	1.0904e-89	9.997e-88	GO:0005634;GO:0005634;GO:0005737;GO:0005730;GO:0005829;GO:0005634;GO:0006357;GO:0005654;GO:0003674;GO:0007010;GO:0007010;GO:0008360;GO:0008360;GO:0038111;GO:0006325;GO:0006357;GO:0005634;GO:0005634;GO:0005737;GO:0005730;GO:0005829;GO:0005634;GO:0006357;GO:0005654;GO:0003674;GO:0007010;GO:0007010;GO:0008360;GO:0008360;GO:0038111;GO:0006325;GO:0005634;GO:0005634;GO:0005737;GO:0005730;GO:0005829;GO:…	CC;CC;CC;CC;CC;CC;BP;CC;MF;BP;BP;BP;BP;BP;BP;BP;CC;CC;CC;CC;CC;CC;BP;CC;MF;BP;BP;BP;BP;BP;BP;CC;CC;CC;CC;CC;CC;BP;CC;MF;BP;BP;BP;BP;BP;BP;CC;CC;CC;CC;CC;CC;BP;CC;MF;BP;BP;BP;BP;BP;BP	nucleus;nucleus;cytoplasm;nucleolus;cytosol;nucleus;regulation of transcription by RNA polymerase II;nucleoplasm;molecular_function;cytoskeleton organization;cytoskeleton organization;regulation of cell shape;regulation of cell shape;interleukin-7-mediated signaling pathway;chromatin organization;regulation of transcription by RNA polymerase II;nucleus;nucleus;cytoplasm;nucleolus;cytosol;nucleus;…
ENSG00000121390	PSPC1	paraspeckle component 1	3180.06	1570.91	1.0182	1.2006e-89	1.098e-87	GO:0003676;GO:0003723;GO:0003723;GO:0005634;GO:0005737;GO:0016607;GO:0005654;GO:0001650;GO:0005515;GO:0048511;GO:0002376;GO:0045087;GO:0005730;GO:0005634;GO:0006357;GO:0000981;GO:0000976;GO:0045892;GO:0016363;GO:0070888;GO:0002218;GO:0042752;GO:0003676;GO:0003723;GO:0003723;GO:0005634;GO:0005737;GO:0016607;GO:0005654;GO:0001650;GO:0005515;GO:0048511;GO:0002376;GO:0045087;GO:0005730;GO:0005634;GO:…	MF;MF;MF;CC;CC;CC;CC;CC;MF;BP;BP;BP;CC;CC;BP;MF;MF;BP;CC;MF;BP;BP;MF;MF;MF;CC;CC;CC;CC;CC;MF;BP;BP;BP;CC;CC;BP;MF;MF;BP;CC;MF;BP;BP;MF;MF;MF;CC;CC;CC;CC;CC;MF;BP;BP;BP;CC;CC;BP;MF;MF;BP;CC;MF;BP;BP;MF;BP;BP;CC;CC;MF;MF;MF;MF;MF;CC;CC;CC;CC;CC;MF;BP;BP;BP;CC;CC;BP;MF;MF;BP;CC;MF;BP;BP	nucleic acid binding;RNA binding;RNA binding;nucleus;cytoplasm;nuclear speck;nucleoplasm;fibrillar center;protein binding;rhythmic process;immune system process;innate immune response;nucleolus;nucleus;regulation of transcription by RNA polymerase II;DNA-binding transcription factor activity, RNA polymerase II-specific;transcription regulatory region sequence-specific DNA binding;negative regulat…
ENSG00000168615	ADAM9	ADAM metallopeptidase domain 9	3626.14	1806.52	1.0035	1.3778e-89	1.2569e-87	GO:0005615;GO:0050714;GO:0007179;GO:0007179;GO:0071222;GO:0016020;GO:0016021;GO:0046872;GO:0016787;GO:0005886;GO:0005515;GO:0008233;GO:0006508;GO:0005576;GO:0004222;GO:0008237;GO:0005925;GO:0070062;GO:0016477;GO:0009986;GO:0033630;GO:0008237;GO:0006509;GO:0006509;GO:0034612;GO:0042117;GO:0051088;GO:0007229;GO:0017124;GO:0017124;GO:0051044;GO:0042542;GO:0031233;GO:0051384;GO:0007160;GO:0051592;GO:…	CC;BP;BP;BP;BP;CC;CC;MF;MF;CC;MF;MF;BP;CC;MF;MF;CC;CC;BP;CC;BP;MF;BP;BP;BP;BP;BP;BP;MF;MF;BP;BP;CC;BP;BP;BP;MF;MF;MF;MF;MF;BP;MF;BP;BP;BP;MF;MF;BP;BP;BP;BP;BP;BP;BP;CC;CC;CC;CC;BP;MF;MF;BP;MF;MF;CC;BP;BP;BP;BP;CC;CC;MF;MF;CC;MF;MF;BP;CC;MF;MF;CC;CC;BP;CC;BP;MF;BP;BP;BP;BP;BP;BP;MF;MF;BP;BP;CC;BP;BP;BP;MF;MF;MF;MF;MF;BP;MF;BP;BP;BP;MF;MF;BP;BP;BP;BP;BP	extracellular space;positive regulation of protein secretion;transforming growth factor beta receptor signaling pathway;transforming growth factor beta receptor signaling pathway;cellular response to lipopolysaccharide;membrane;integral component of membrane;metal ion binding;hydrolase activity;plasma membrane;protein binding;peptidase activity;proteolysis;extracellular region;metalloendopeptidas…
ENSG00000022567	SLC45A4	solute carrier family 45 member 4	268.33	943.72	-1.8122	2.0113e-89	1.826e-87	GO:0016020;GO:0016021;GO:0008506;GO:0015770;GO:0016020;GO:0016021;GO:0008506;GO:0015770;GO:0016020;GO:0016021;GO:0008506;GO:0015770;GO:0016020;GO:0016021;GO:0016020;GO:0016021	CC;CC;MF;BP;CC;CC;MF;BP;CC;CC;MF;BP;CC;CC;CC;CC	membrane;integral component of membrane;sucrose:proton symporter activity;sucrose transport;membrane;integral component of membrane;sucrose:proton symporter activity;sucrose transport;membrane;integral component of membrane;sucrose:proton symporter activity;sucrose transport;membrane;integral component of membrane;membrane;integral component of membrane
ENSG00000142156	COL6A1	collagen type VI alpha 1 chain	4112.56	2031.51	1.0191	5.1703e-89	4.6599e-87	GO:0016020;GO:0007155;GO:0005765;GO:0005576;GO:0005581;GO:0005615;GO:0005576;GO:0070062;GO:0031012;GO:0031012;GO:0030020;GO:0030020;GO:0062023;GO:0062023;GO:0032991;GO:0005576;GO:0005788;GO:0003429;GO:0030198;GO:0001649;GO:0005576;GO:0048407;GO:0035987;GO:0070208;GO:0071230;GO:0005589;GO:0031012;GO:0042383	CC;BP;CC;CC;CC;CC;CC;CC;CC;CC;MF;MF;CC;CC;CC;CC;CC;BP;BP;BP;CC;MF;BP;BP;BP;CC;CC;CC	membrane;cell adhesion;lysosomal membrane;extracellular region;collagen trimer;extracellular space;extracellular region;extracellular exosome;extracellular matrix;extracellular matrix;extracellular matrix structural constituent conferring tensile strength;extracellular matrix structural constituent conferring tensile strength;collagen-containing extracellular matrix;collagen-containing extracellu…	hsa:1291;hsa:1291;hsa:1291;hsa:1291;hsa:1291	hsa04151;hsa04510;hsa04512;hsa04974;hsa05165	PI3K-Akt signaling pathway ;Focal adhesion ;ECM-receptor interaction ;Protein digestion and absorption ;Human papillomavirus infection
ENSG00000248092	NNT-AS1	NNT antisense RNA 1	161.91	716.66	-2.1483	7.3e-89	6.5635e-87
ENSG00000125266	EFNB2	ephrin B2	1444.05	3148.45	-1.1253	1.2762e-88	1.1392e-86	GO:0008284;GO:2000727;GO:0016020;GO:0016021;GO:0007155;GO:0018108;GO:0005515;GO:0007275;GO:0030154;GO:0046718;GO:0005925;GO:0005886;GO:0046875;GO:0048013;GO:0007399;GO:0007411;GO:0005886;GO:0016032;GO:0046875;GO:0048013;GO:0001525;GO:0005887;GO:0007267;GO:0048013;GO:0009653;GO:0005886;GO:0004713;GO:0001618;GO:0048013;GO:0046875;GO:1901216;GO:0010977;GO:0046875;GO:0002042;GO:0050920;GO:0048514;GO:…	BP;BP;CC;CC;BP;BP;MF;BP;BP;BP;CC;CC;MF;BP;BP;BP;CC;BP;MF;BP;BP;CC;BP;BP;BP;CC;MF;MF;BP;MF;BP;BP;MF;BP;BP;BP;BP;BP;CC;CC;BP;BP;MF;BP;BP;BP;CC;CC;MF;BP;BP;BP;CC;BP;MF;BP;BP;CC;BP;BP;BP;CC;MF;MF;BP;MF;BP;BP;MF;BP;BP;BP;MF;BP;BP;BP;BP;BP;BP;BP;BP;BP;BP;CC;CC;CC	positive regulation of cell proliferation;positive regulation of cardiac muscle cell differentiation;membrane;integral component of membrane;cell adhesion;peptidyl-tyrosine phosphorylation;protein binding;multicellular organism development;cell differentiation;viral entry into host cell;focal adhesion;plasma membrane;ephrin receptor binding;ephrin receptor signaling pathway;nervous system develop…	hsa:1948	hsa04360	Axon guidance
ENSG00000247556	OIP5-AS1	OIP5 antisense RNA 1	314.77	1010.19	-1.6822	1.5695e-88	1.3977e-86
ENSG00000204842	ATXN2	ataxin 2	259.54	973.12	-1.9044	2.229e-88	1.9803e-86	GO:0005829;GO:0005829;GO:0005829;GO:0003723;GO:0003723;GO:0005737;GO:0005737;GO:0016020;GO:0005829;GO:0005794;GO:0005515;GO:0048471;GO:0005802;GO:0006417;GO:0008022;GO:1990904;GO:0010494;GO:0002091;GO:0034063;GO:0005154;GO:0016070;GO:0005844;GO:0010494;GO:0033962;GO:0050658;GO:0010603;GO:0034063;GO:0003723;GO:0003723;GO:0005737;GO:0005737;GO:0016020;GO:0005829;GO:0005794;GO:0005515;GO:0048471;GO:…	CC;CC;CC;MF;MF;CC;CC;CC;CC;CC;MF;CC;CC;BP;MF;CC;CC;BP;BP;MF;BP;CC;CC;BP;BP;BP;BP;MF;MF;CC;CC;CC;CC;CC;MF;CC;CC;BP;MF;CC;CC;BP;BP;MF;BP;CC;CC;BP;BP;BP;BP;CC;MF;MF;CC;CC;CC;CC;CC;MF;CC;CC;BP;MF;CC;CC;BP;BP;MF;BP;CC;CC;BP;BP;BP;BP;MF;MF;CC;CC;CC;CC;CC;MF;CC;CC;BP;MF;CC;CC;BP;BP;MF;BP;CC;CC;BP;BP;BP;BP	cytosol;cytosol;cytosol;RNA binding;RNA binding;cytoplasm;cytoplasm;membrane;cytosol;Golgi apparatus;protein binding;perinuclear region of cytoplasm;trans-Golgi network;regulation of translation;protein C-terminus binding;ribonucleoprotein complex;cytoplasmic stress granule;negative regulation of receptor internalization;stress granule assembly;epidermal growth factor receptor binding;RNA metabol…	hsa:6311;hsa:6311;hsa:6311	hsa05014;hsa05017;hsa05022	Amyotrophic lateral sclerosis ;Spinocerebellar ataxia ;Pathways of neurodegeneration - multiple diseases
ENSG00000111077	TNS2	tensin 2	987.46	2463.28	-1.3182	3.5449e-88	3.1344e-86	GO:0005622;GO:0016020;GO:0046872;GO:0016787;GO:0035556;GO:0005886;GO:0004721;GO:0005515;GO:0030054;GO:0006470;GO:0005925;GO:0005925;GO:0005925;GO:0008285;GO:0019900;GO:0005622;GO:0016020;GO:0046872;GO:0016787;GO:0035556;GO:0005886;GO:0004721;GO:0005515;GO:0030054;GO:0006470;GO:0005925;GO:0005925;GO:0005925;GO:0008285;GO:0019900;GO:0001822;GO:0014850;GO:0019725;GO:0032963;GO:0035264;GO:0048871;GO:…	CC;CC;MF;MF;BP;CC;MF;MF;CC;BP;CC;CC;CC;BP;MF;CC;CC;MF;MF;BP;CC;MF;MF;CC;BP;CC;CC;CC;BP;MF;BP;BP;BP;BP;BP;BP;CC;CC;MF;MF;BP;CC;MF;MF;CC;BP;CC;CC;CC;BP;MF;CC;CC;MF;MF;BP;CC;MF;MF;CC;BP;CC;CC;CC;BP;MF;CC;CC;MF;MF;BP;CC;MF;MF;CC;BP;CC;CC;CC;BP;MF;CC;MF;BP	intracellular;membrane;metal ion binding;hydrolase activity;intracellular signal transduction;plasma membrane;phosphoprotein phosphatase activity;protein binding;cell junction;protein dephosphorylation;focal adhesion;focal adhesion;focal adhesion;negative regulation of cell proliferation;kinase binding;intracellular;membrane;metal ion binding;hydrolase activity;intracellular signal transduction;p…
ENSG00000172840	PDP2	pyruvate dehyrogenase phosphatase catalytic subunit 2	223.84	855.25	-1.9373	2.1847e-87	1.8957e-85	GO:0006470;GO:0004722;GO:0043169;GO:0046872;GO:0016787;GO:0003824;GO:0005739;GO:0004721;GO:0006470;GO:0005759;GO:0004722;GO:0043169;GO:0005759;GO:0010510;GO:0004741;GO:0004741;GO:0006470;GO:0004722;GO:0043169;GO:0006470;GO:0004722;GO:0003824;GO:0006470;GO:0004722;GO:0043169	BP;MF;MF;MF;MF;MF;CC;MF;BP;CC;MF;MF;CC;BP;MF;MF;BP;MF;MF;BP;MF;MF;BP;MF;MF	protein dephosphorylation;protein serine/threonine phosphatase activity;cation binding;metal ion binding;hydrolase activity;catalytic activity;mitochondrion;phosphoprotein phosphatase activity;protein dephosphorylation;mitochondrial matrix;protein serine/threonine phosphatase activity;cation binding;mitochondrial matrix;regulation of acetyl-CoA biosynthetic process from pyruvate;[pyruvate dehydro…
ENSG00000155090	KLF10	Kruppel like factor 10	1755.44	750.55	1.2264	3.2947e-87	2.8391e-85	GO:0003676;GO:0005634;GO:0005634;GO:0046872;GO:0006366;GO:0003677;GO:0005515;GO:0048511;GO:0005634;GO:0000981;GO:0006357;GO:0000981;GO:0000981;GO:0000978;GO:0009267;GO:0045944;GO:0005634;GO:0007267;GO:0045892;GO:0003700;GO:0007179;GO:0001501;GO:0008283;GO:0001077;GO:0008285;GO:0000122;GO:0042752;GO:0001046;GO:0001046;GO:0006355;GO:0007623;GO:0009267;GO:0030282;GO:0035019;GO:0042752;GO:0045672;GO:…	MF;CC;CC;MF;BP;MF;MF;BP;CC;MF;BP;MF;MF;MF;BP;BP;CC;BP;BP;MF;BP;BP;BP;MF;BP;BP;BP;MF;MF;BP;BP;BP;BP;BP;BP;BP;BP;BP;MF;CC;CC;MF;BP;MF;MF;BP;CC;MF;BP;MF;MF;MF;BP;BP;CC;BP;BP;MF;BP;BP;BP;MF;BP;BP;BP;MF	nucleic acid binding;nucleus;nucleus;metal ion binding;transcription by RNA polymerase II;DNA binding;protein binding;rhythmic process;nucleus;DNA-binding transcription factor activity, RNA polymerase II-specific;regulation of transcription by RNA polymerase II;DNA-binding transcription factor activity, RNA polymerase II-specific;DNA-binding transcription factor activity, RNA polymerase II-specif…
ENSG00000117410	ATP6V0B	ATPase H+ transporting V0 subunit b	2824.55	1271.94	1.1526	8.0565e-87	6.8948e-85	GO:0016020;GO:0016021;GO:0006811;GO:0015078;GO:0015991;GO:0033179;GO:0033177;GO:0016020;GO:0016021;GO:0006811;GO:0015078;GO:0015991;GO:0033179;GO:0034220;GO:0010008;GO:0016021;GO:0033177;GO:0005773;GO:0005774;GO:0016021;GO:0030670;GO:0005215;GO:0008286;GO:0016241;GO:0033572;GO:1902600;GO:0046961;GO:0016020;GO:0016021;GO:0006811;GO:0015078;GO:0015991;GO:0033179;GO:0033177;GO:0005768;GO:0016020;GO:…	CC;CC;BP;MF;BP;CC;CC;CC;CC;BP;MF;BP;CC;BP;CC;CC;CC;CC;CC;CC;CC;MF;BP;BP;BP;BP;MF;CC;CC;BP;MF;BP;CC;CC;CC;CC;CC;BP;MF;BP;CC;BP;CC;CC;CC;CC;CC;CC;CC;MF;BP;BP;BP;BP;MF;CC;CC;BP;MF;BP;CC;CC;CC;CC;CC;CC;BP;MF;BP;CC;BP;CC;CC;CC;CC;CC;CC;CC;MF;BP;BP;BP;BP;MF	membrane;integral component of membrane;ion transport;proton transmembrane transporter activity;ATP hydrolysis coupled proton transport;proton-transporting V-type ATPase, V0 domain;proton-transporting two-sector ATPase complex, proton-transporting domain;membrane;integral component of membrane;ion transport;proton transmembrane transporter activity;ATP hydrolysis coupled proton transport;proton-t…	hsa:533;hsa:533;hsa:533;hsa:533;hsa:533;hsa:533;hsa:533;hsa:533;hsa:533;hsa:533	hsa00190;hsa01100;hsa04142;hsa04145;hsa04721;hsa05110;hsa05120;hsa05152;hsa05165;hsa05323	Oxidative phosphorylation ;Metabolic pathways ;Lysosome ;Phagosome ;Synaptic vesicle cycle ;Vibrio cholerae infection ;Epithelial cell signaling in Helicobacter pylori infection ;Tuberculosis ;Human papillomavirus infection ;Rheumatoid arthritis
ENSG00000123485	HJURP	Holliday junction recognition protein	328.62	1062.07	-1.6978	8.5651e-87	7.3133e-85	GO:0005634;GO:0005634;GO:0005730;GO:0005829;GO:0005739;GO:0003677;GO:0005694;GO:0005515;GO:0007049;GO:0042393;GO:0005730;GO:0042802;GO:0007059;GO:0000775;GO:0000775;GO:0000777;GO:0005654;GO:0043254;GO:0034080;GO:0042393;GO:0042393;GO:0051101;GO:0034080;GO:0005634;GO:0005634;GO:0005730;GO:0005739;GO:0042393;GO:0005634;GO:0042393;GO:0005634;GO:0005634;GO:0005730;GO:0005829;GO:0005739;GO:0003677;GO:…	CC;CC;CC;CC;CC;MF;CC;MF;BP;MF;CC;MF;BP;CC;CC;CC;CC;BP;BP;MF;MF;BP;BP;CC;CC;CC;CC;MF;CC;MF;CC;CC;CC;CC;CC;MF;CC;MF;BP;MF;CC;MF;BP;CC;CC;CC;CC;BP;BP;MF;MF;BP;BP;CC;CC;CC;CC;CC;MF;CC;MF;BP;MF;CC;MF;BP;CC;CC;CC;CC;BP;BP;MF;MF;BP;BP	nucleus;nucleus;nucleolus;cytosol;mitochondrion;DNA binding;chromosome;protein binding;cell cycle;histone binding;nucleolus;identical protein binding;chromosome segregation;chromosome, centromeric region;chromosome, centromeric region;condensed chromosome kinetochore;nucleoplasm;regulation of protein complex assembly;CENP-A containing nucleosome assembly;histone binding;histone binding;regulation…
ENSG00000095951	HIVEP1	human immunodeficiency virus type I enhancer binding protein 1	1291.81	2869.9	-1.1534	9.309e-87	7.9122e-85	GO:0003676;GO:0005634;GO:0005634;GO:0005737;GO:0046872;GO:0005654;GO:0005739;GO:0003677;GO:0005515;GO:0016604;GO:0000122;GO:0000981;GO:0000981;GO:0003677;GO:0005634;GO:0000980;GO:0001206;GO:0001206;GO:0000122;GO:0003676;GO:0005654;GO:0005739;GO:0006351;GO:0016604	MF;CC;CC;CC;MF;CC;CC;MF;MF;CC;BP;MF;MF;MF;CC;MF;MF;MF;BP;MF;CC;CC;BP;CC	nucleic acid binding;nucleus;nucleus;cytoplasm;metal ion binding;nucleoplasm;mitochondrion;DNA binding;protein binding;nuclear body;negative regulation of transcription by RNA polymerase II;DNA-binding transcription factor activity, RNA polymerase II-specific;DNA-binding transcription factor activity, RNA polymerase II-specific;DNA binding;nucleus;RNA polymerase II distal enhancer sequence-specif…
ENSG00000085274	MYNN	myoneurin	454.72	1283.42	-1.4993	2.7973e-86	2.3614e-84	GO:0003676;GO:0005634;GO:0046872;GO:0005634;GO:0003677;GO:0006355;GO:0005634;GO:0006357;GO:0003677;GO:0000981;GO:0003700;GO:0008270;GO:0006351;GO:1990830;GO:0003676;GO:0005634;GO:0046872;GO:0005634;GO:0003677;GO:0006355;GO:0005634;GO:0006357;GO:0003677;GO:0000981;GO:0003700;GO:0008270;GO:0006351;GO:0003676;GO:0005634;GO:0046872;GO:0005634;GO:0003677;GO:0006355;GO:0005634;GO:0006357;GO:0003677;GO:…	MF;CC;MF;CC;MF;BP;CC;BP;MF;MF;MF;MF;BP;BP;MF;CC;MF;CC;MF;BP;CC;BP;MF;MF;MF;MF;BP;MF;CC;MF;CC;MF;BP;CC;BP;MF;MF;MF;MF;BP;MF;MF;CC;MF;CC;MF;BP;CC;BP;MF;MF;MF;MF;BP	nucleic acid binding;nucleus;metal ion binding;nucleus;DNA binding;regulation of transcription, DNA-templated;nucleus;regulation of transcription by RNA polymerase II;DNA binding;DNA-binding transcription factor activity, RNA polymerase II-specific;DNA-binding transcription factor activity;zinc ion binding;transcription, DNA-templated;cellular response to leukemia inhibitory factor;nucleic acid b…
ENSG00000213096	ZNF254	zinc finger protein 254	405.24	1191.78	-1.5565	5.1951e-86	4.3659e-84	GO:0003676;GO:0006355;GO:0005622;GO:0003676;GO:0005634;GO:0046872;GO:0006355;GO:0003677;GO:0005622;GO:0000981;GO:0000981;GO:0000122;GO:0003676;GO:0003676;GO:0003676;GO:0046872;GO:0006355;GO:0005622	MF;BP;CC;MF;CC;MF;BP;MF;CC;MF;MF;BP;MF;MF;MF;MF;BP;CC	nucleic acid binding;regulation of transcription, DNA-templated;intracellular;nucleic acid binding;nucleus;metal ion binding;regulation of transcription, DNA-templated;DNA binding;intracellular;DNA-binding transcription factor activity, RNA polymerase II-specific;DNA-binding transcription factor activity, RNA polymerase II-specific;negative regulation of transcription by RNA polymerase II;nucleic…	hsa:9534	hsa05168	Herpes simplex virus 1 infection
ENSG00000104419	NDRG1	N-myc downstream regulated 1	2236.64	1008.4	1.1495	1.6045e-85	1.3393e-83	GO:0005634;GO:0005634;GO:0005737;GO:0005737;GO:0016020;GO:0005829;GO:0005829;GO:0005886;GO:0005886;GO:0015630;GO:0005856;GO:0005515;GO:0048471;GO:0005874;GO:0005874;GO:0008017;GO:0005813;GO:0005815;GO:0005737;GO:0007165;GO:0042127;GO:0005829;GO:0045296;GO:0070062;GO:0055038;GO:0032287;GO:0045576;GO:0042981;GO:0045296;GO:0030330;GO:0071456;GO:0017137;GO:0043015;GO:0005913;GO:0010038;GO:0005634;GO:…	CC;CC;CC;CC;CC;CC;CC;CC;CC;CC;CC;MF;CC;CC;CC;MF;CC;CC;CC;BP;BP;CC;MF;CC;CC;BP;BP;BP;MF;BP;BP;MF;MF;CC;BP;CC;CC;CC;CC;CC;CC;CC;CC;CC;CC;CC;MF;CC;CC;CC;MF;CC;CC;CC;BP;BP;CC;MF;CC;CC;BP;BP;BP;MF;BP;BP;MF;MF;CC;BP;BP;BP;CC;CC;BP;BP;BP;CC;CC;CC;CC;CC;CC;CC;CC;CC;CC;CC;MF;CC;CC;CC;MF;CC;CC;CC;BP;BP;CC;MF;CC;CC;BP;BP;BP;MF;BP;BP;MF;MF;CC;BP;BP;BP;BP;BP;BP;BP;BP;BP;BP;BP;BP;BP;BP;BP;BP;BP;BP;BP;BP;BP;BP;…	nucleus;nucleus;cytoplasm;cytoplasm;membrane;cytosol;cytosol;plasma membrane;plasma membrane;microtubule cytoskeleton;cytoskeleton;protein binding;perinuclear region of cytoplasm;microtubule;microtubule;microtubule binding;centrosome;microtubule organizing center;cytoplasm;signal transduction;regulation of cell proliferation;cytosol;cadherin binding;extracellular exosome;recycling endosome membra…
ENSG00000097046	CDC7	cell division cycle 7	791.08	1923.06	-1.2844	2.7497e-85	2.2901e-83	GO:0005634;GO:0046872;GO:0000166;GO:0004672;GO:0004674;GO:0005524;GO:0006468;GO:0005654;GO:0016740;GO:0016301;GO:0016310;GO:0051301;GO:0045171;GO:0005515;GO:0007049;GO:0072686;GO:0018105;GO:0018107;GO:0005654;GO:0005634;GO:0004672;GO:0016301;GO:0000082;GO:0000727;GO:0006260;GO:0006270;GO:0008284;GO:0010571;GO:0010971;GO:0044770;GO:0070317;GO:0005737;GO:0004672;GO:0005524;GO:0006468;GO:0005654;GO:…	CC;MF;MF;MF;MF;MF;BP;CC;MF;MF;BP;BP;CC;MF;BP;CC;BP;BP;CC;CC;MF;MF;BP;BP;BP;BP;BP;BP;BP;BP;BP;CC;MF;MF;BP;CC;CC;CC;CC;MF;MF;MF;MF;MF;BP;CC;MF;MF;BP;BP;CC;MF;BP;CC;BP;BP;CC;CC;MF;MF;BP;BP;BP;BP;BP;BP;BP;BP;BP;CC	nucleus;metal ion binding;nucleotide binding;protein kinase activity;protein serine/threonine kinase activity;ATP binding;protein phosphorylation;nucleoplasm;transferase activity;kinase activity;phosphorylation;cell division;intercellular bridge;protein binding;cell cycle;mitotic spindle;peptidyl-serine phosphorylation;peptidyl-threonine phosphorylation;nucleoplasm;nucleus;protein kinase activity…	hsa:8317	hsa04110	Cell cycle
ENSG00000130066	SAT1	spermidine/spermine N1-acetyltransferase 1	825.09	243.63	1.7596	3.5911e-85	2.9843e-83	GO:0004145;GO:0004145;GO:0004145;GO:0005737;GO:0016740;GO:0016746;GO:0005515;GO:0042802;GO:0005829;GO:0005829;GO:0004145;GO:0001525;GO:0005622;GO:0004145;GO:0004145;GO:0008080;GO:0008080;GO:0019809;GO:0019809;GO:0006595;GO:0006596;GO:0006598;GO:0009447;GO:0032918;GO:0032918;GO:0042127;GO:0005829	MF;MF;MF;CC;MF;MF;MF;MF;CC;CC;MF;BP;CC;MF;MF;MF;MF;MF;MF;BP;BP;BP;BP;BP;BP;BP;CC	diamine N-acetyltransferase activity;diamine N-acetyltransferase activity;diamine N-acetyltransferase activity;cytoplasm;transferase activity;transferase activity, transferring acyl groups;protein binding;identical protein binding;cytosol;cytosol;diamine N-acetyltransferase activity;angiogenesis;intracellular;diamine N-acetyltransferase activity;diamine N-acetyltransferase activity;N-acetyltransf…	hsa:6303;hsa:6303;hsa:6303	hsa00330;hsa01100;hsa04216	Arginine and proline metabolism ;Metabolic pathways ;Ferroptosis
ENSG00000125772	GPCPD1	glycerophosphocholine phosphodiesterase 1	2775.2	1339.09	1.0496	6.2739e-85	5.1792e-83	GO:0005737;GO:0030246;GO:0016787;GO:0006629;GO:0005829;GO:0008081;GO:0047389;GO:0046475;GO:2001070;GO:0046475;GO:0047389;GO:0007519;GO:0006629;GO:0008081;GO:0047389;GO:0046475;GO:0006629;GO:0008081;GO:0047389;GO:0046475;GO:0030246;GO:2001070	CC;MF;MF;BP;CC;MF;MF;BP;MF;BP;MF;BP;BP;MF;MF;BP;BP;MF;MF;BP;MF;MF	cytoplasm;carbohydrate binding;hydrolase activity;lipid metabolic process;cytosol;phosphoric diester hydrolase activity;glycerophosphocholine phosphodiesterase activity;glycerophospholipid catabolic process;starch binding;glycerophospholipid catabolic process;glycerophosphocholine phosphodiesterase activity;skeletal muscle tissue development;lipid metabolic process;phosphoric diester hydrolase ac…	hsa:56261;hsa:56261	hsa00564;hsa05231	Glycerophospholipid metabolism ;Choline metabolism in cancer
ENSG00000105372	RPS19	ribosomal protein S19	3446.28	1590.84	1.1161	7.6699e-85	6.3037e-83	GO:0003723;GO:0005634;GO:0005737;GO:0016020;GO:0006412;GO:0005654;GO:0005622;GO:0003735;GO:0006412;GO:0005840;GO:0005840;GO:0005829;GO:0042803;GO:0005515;GO:0003735;GO:0000028;GO:0022627;GO:0022627;GO:0005730;GO:0005925;GO:0006364;GO:0042274;GO:0003735;GO:0005654;GO:0005829;GO:0070062;GO:0019901;GO:0050829;GO:0006413;GO:0030490;GO:0000184;GO:0031640;GO:0061844;GO:0051262;GO:0017134;GO:0000028;GO:…	MF;CC;CC;CC;BP;CC;CC;MF;BP;CC;CC;CC;MF;MF;MF;BP;CC;CC;CC;CC;BP;BP;MF;CC;CC;CC;MF;BP;BP;BP;BP;BP;BP;BP;MF;BP;BP;BP;CC;CC;CC;BP;BP;BP;BP;BP;BP;BP;MF;BP;CC;MF;CC;CC;CC;BP;CC;CC;MF;BP;CC;CC;CC;MF;MF;MF;BP;CC;CC;CC;CC;BP;BP;MF;CC;CC;CC;MF;BP;BP;BP;BP;BP;BP;BP;MF;BP;BP;BP;CC;CC;CC;BP;BP;BP;BP;BP;BP;BP;CC;MF;BP;CC;MF;BP;CC;MF;CC;CC;CC;BP;CC;CC;MF;BP;CC;CC;CC;MF;MF;MF;BP;CC;CC;CC;CC;BP;BP;MF;CC;CC;CC;MF;…	RNA binding;nucleus;cytoplasm;membrane;translation;nucleoplasm;intracellular;structural constituent of ribosome;translation;ribosome;ribosome;cytosol;protein homodimerization activity;protein binding;structural constituent of ribosome;ribosomal small subunit assembly;cytosolic small ribosomal subunit;cytosolic small ribosomal subunit;nucleolus;focal adhesion;rRNA processing;ribosomal small subuni…	hsa:6223;hsa:6223	hsa03010;hsa05171	Ribosome ;Coronavirus disease - COVID-19
ENSG00000131149	GSE1	Gse1 coiled-coil protein	963.53	2100.69	-1.1246	9.4814e-85	7.7754e-83	GO:0005515;GO:0005515;GO:0005515	MF;MF;MF	protein binding;protein binding;protein binding
ENSG00000197183	NOL4L	nucleolar protein 4 like	161.43	706.87	-2.1244	1.686e-84	1.3766e-82	GO:0005829;GO:0005654;GO:0005515;GO:0005829;GO:0005654;GO:0005829;GO:0005654	CC;CC;MF;CC;CC;CC;CC	cytosol;nucleoplasm;protein binding;cytosol;nucleoplasm;cytosol;nucleoplasm
ENSG00000010539	ZNF200	zinc finger protein 200	82.9	529.53	-2.6806	6.6041e-84	5.3338e-82	GO:0003676;GO:0005634;GO:0046872;GO:0006357;GO:0000981;GO:0000981;GO:0003674;GO:0008150;GO:0003676;GO:0005634;GO:0046872;GO:0006357;GO:0000981;GO:0000981;GO:0003674;GO:0008150;GO:0003676;GO:0005634;GO:0046872;GO:0006357;GO:0000981;GO:0000981;GO:0003674;GO:0008150;GO:0003676;GO:0005634;GO:0046872;GO:0006357;GO:0000981;GO:0000981;GO:0003674;GO:0008150;GO:0003676;GO:0005634;GO:0046872;GO:0006357;GO:…	MF;CC;MF;BP;MF;MF;MF;BP;MF;CC;MF;BP;MF;MF;MF;BP;MF;CC;MF;BP;MF;MF;MF;BP;MF;CC;MF;BP;MF;MF;MF;BP;MF;CC;MF;BP;MF;MF;MF;BP;MF;CC;MF;BP;MF;MF;MF;BP	nucleic acid binding;nucleus;metal ion binding;regulation of transcription by RNA polymerase II;DNA-binding transcription factor activity, RNA polymerase II-specific;DNA-binding transcription factor activity, RNA polymerase II-specific;molecular_function;biological_process;nucleic acid binding;nucleus;metal ion binding;regulation of transcription by RNA polymerase II;DNA-binding transcription fac…	hsa:7752	hsa05168	Herpes simplex virus 1 infection
ENSG00000178860	MSC	musculin	152.65	707.22	-2.2105	8.0192e-84	6.4627e-82	GO:0005634;GO:0005654;GO:0046983;GO:0003677;GO:0000981;GO:0000981;GO:0000981;GO:0005634;GO:0003714;GO:0006366;GO:0003700;GO:0000980;GO:0001206;GO:0000122;GO:0014707;GO:0060021;GO:0060539;GO:1990830	CC;CC;MF;MF;MF;MF;MF;CC;MF;BP;MF;MF;MF;BP;BP;BP;BP;BP	nucleus;nucleoplasm;protein dimerization activity;DNA binding;DNA-binding transcription factor activity, RNA polymerase II-specific;DNA-binding transcription factor activity, RNA polymerase II-specific;DNA-binding transcription factor activity, RNA polymerase II-specific;nucleus;transcription corepressor activity;transcription by RNA polymerase II;DNA-binding transcription factor activity;RNA pol…
ENSG00000163376	KBTBD8	kelch repeat and BTB domain containing 8	235.54	896.32	-1.9311	8.306e-84	6.6794e-82	GO:0005737;GO:0005794;GO:0005856;GO:0005819;GO:0005515;GO:0005829;GO:0043687;GO:0006417;GO:0031463;GO:0006513;GO:0014029;GO:0014032;GO:0005737;GO:0005794;GO:0005856;GO:0005819;GO:0005515;GO:0005829;GO:0043687;GO:0006417;GO:0031463;GO:0006513;GO:0014029;GO:0014032	CC;CC;CC;CC;MF;CC;BP;BP;CC;BP;BP;BP;CC;CC;CC;CC;MF;CC;BP;BP;CC;BP;BP;BP	cytoplasm;Golgi apparatus;cytoskeleton;spindle;protein binding;cytosol;post-translational protein modification;regulation of translation;Cul3-RING ubiquitin ligase complex;protein monoubiquitination;neural crest formation;neural crest cell development;cytoplasm;Golgi apparatus;cytoskeleton;spindle;protein binding;cytosol;post-translational protein modification;regulation of translation;Cul3-RING …
ENSG00000167842	MIS12	MIS12, kinetochore complex component	225.06	810.27	-1.8491	8.5184e-84	6.8355e-82	GO:0005634;GO:0000775;GO:0000278;GO:0005634;GO:0051301;GO:0005694;GO:0005515;GO:0007049;GO:0000775;GO:0007059;GO:0007059;GO:0000776;GO:0000777;GO:0000278;GO:0005829;GO:0051315;GO:0005634;GO:0000070;GO:0051382;GO:0051382;GO:0000444;GO:0000777;GO:0034501;GO:0000818;GO:0005634;GO:0051301;GO:0005694;GO:0005515;GO:0007049;GO:0000775;GO:0007059;GO:0007059;GO:0000776;GO:0000777;GO:0000278;GO:0005829;GO:…	CC;CC;BP;CC;BP;CC;MF;BP;CC;BP;BP;CC;CC;BP;CC;BP;CC;BP;BP;BP;CC;CC;BP;CC;CC;BP;CC;MF;BP;CC;BP;BP;CC;CC;BP;CC;BP;CC;BP;BP;BP;CC;CC;BP;CC;CC;BP;CC;MF;BP;CC;BP;BP;CC;CC;BP;CC;BP;CC;BP;BP;BP;CC;CC;BP;CC	nucleus;chromosome, centromeric region;mitotic cell cycle;nucleus;cell division;chromosome;protein binding;cell cycle;chromosome, centromeric region;chromosome segregation;chromosome segregation;kinetochore;condensed chromosome kinetochore;mitotic cell cycle;cytosol;attachment of mitotic spindle microtubules to kinetochore;nucleus;mitotic sister chromatid segregation;kinetochore assembly;kinetoch…
ENSG00000077514	POLD3	DNA polymerase delta 3, accessory subunit	849.44	1904.97	-1.1656	2.7317e-83	2.1733e-81	GO:0005634;GO:0006260;GO:0005634;GO:0005737;GO:0005634;GO:0005515;GO:0006281;GO:0006974;GO:0006260;GO:0003887;GO:0006298;GO:0005654;GO:0019985;GO:0006283;GO:0042769;GO:0003887;GO:0006296;GO:0033683;GO:0000731;GO:0032201;GO:0006297;GO:0000723;GO:0006297;GO:0043625;GO:0005634;GO:0005737;GO:0005634;GO:0005515;GO:0006281;GO:0006974;GO:0006260;GO:0003887;GO:0006298;GO:0005654;GO:0019985;GO:0006283;GO:…	CC;BP;CC;CC;CC;MF;BP;BP;BP;MF;BP;CC;BP;BP;BP;MF;BP;BP;BP;BP;BP;BP;BP;CC;CC;CC;CC;MF;BP;BP;BP;MF;BP;CC;BP;BP;BP;MF;BP;BP;BP;BP;BP;BP;BP;CC;CC;CC;CC;MF;BP;BP;BP;MF;BP;CC;BP;BP;BP;MF;BP;BP;BP;BP;BP;BP;BP;CC;CC;BP;CC;BP;CC;CC;BP;CC;BP	nucleus;DNA replication;nucleus;cytoplasm;nucleus;protein binding;DNA repair;cellular response to DNA damage stimulus;DNA replication;DNA-directed DNA polymerase activity;mismatch repair;nucleoplasm;translesion synthesis;transcription-coupled nucleotide-excision repair;DNA damage response, detection of DNA damage;DNA-directed DNA polymerase activity;nucleotide-excision repair, DNA incision, 5'-to…	hsa:10714;hsa:10714;hsa:10714;hsa:10714;hsa:10714	hsa03030;hsa03410;hsa03420;hsa03430;hsa03440	DNA replication ;Base excision repair ;Nucleotide excision repair ;Mismatch repair ;Homologous recombination
ENSG00000197063	MAFG	MAF bZIP transcription factor G	2100.15	958	1.1347	2.9355e-83	2.3305e-81	GO:0005634;GO:0006355;GO:0006366;GO:0003677;GO:0003700;GO:0046982;GO:0005515;GO:0000978;GO:0001077;GO:0001701;GO:0010628;GO:0030534;GO:0030641;GO:0042127;GO:0045604;GO:0045944;GO:0005634;GO:0000978;GO:0003700;GO:0043565;GO:0000981;GO:0000981;GO:0001077;GO:0005654;GO:0003700;GO:0007596;GO:0045604;GO:0005634;GO:0006355;GO:0006366;GO:0003677;GO:0003700;GO:0046982;GO:0005515;GO:0005634;GO:0000978;GO:…	CC;BP;BP;MF;MF;MF;MF;MF;MF;BP;BP;BP;BP;BP;BP;BP;CC;MF;MF;MF;MF;MF;MF;CC;MF;BP;BP;CC;BP;BP;MF;MF;MF;MF;CC;MF;MF;MF;MF;MF;MF;CC;MF;BP;BP;CC;BP;MF;MF;MF	nucleus;regulation of transcription, DNA-templated;transcription by RNA polymerase II;DNA binding;DNA-binding transcription factor activity;protein heterodimerization activity;protein binding;RNA polymerase II proximal promoter sequence-specific DNA binding;proximal promoter DNA-binding transcription activator activity, RNA polymerase II-specific;in utero embryonic development;positive regulation…
ENSG00000115568	ZNF142	zinc finger protein 142	84.04	527.31	-2.6523	3.1899e-83	2.527e-81	GO:0003676;GO:0005634;GO:0046872;GO:0003677;GO:0005634;GO:0006357;GO:0000981;GO:0003674;GO:0008150;GO:0005575;GO:0003676;GO:0003676;GO:0005634;GO:0046872;GO:0003677;GO:0005634;GO:0006357;GO:0000981;GO:0003674;GO:0008150;GO:0005575	MF;CC;MF;MF;CC;BP;MF;MF;BP;CC;MF;MF;CC;MF;MF;CC;BP;MF;MF;BP;CC	nucleic acid binding;nucleus;metal ion binding;DNA binding;nucleus;regulation of transcription by RNA polymerase II;DNA-binding transcription factor activity, RNA polymerase II-specific;molecular_function;biological_process;cellular_component;nucleic acid binding;nucleic acid binding;nucleus;metal ion binding;DNA binding;nucleus;regulation of transcription by RNA polymerase II;DNA-binding transcr…
ENSG00000173660	UQCRH	ubiquinol-cytochrome c reductase hinge protein	5036.93	2407.64	1.0658	8.3587e-83	6.5249e-81	GO:0016020;GO:0055114;GO:0005743;GO:0005739;GO:0005739;GO:0005515;GO:0070469;GO:0008121;GO:0006122;GO:0006122;GO:0009060;GO:0005750;GO:0005743;GO:0009060;GO:0008121;GO:0006119;GO:0055114;GO:0005746	CC;BP;CC;CC;CC;MF;CC;MF;BP;BP;BP;CC;CC;BP;MF;BP;BP;CC	membrane;oxidation-reduction process;mitochondrial inner membrane;mitochondrion;mitochondrion;protein binding;respiratory chain;ubiquinol-cytochrome-c reductase activity;mitochondrial electron transport, ubiquinol to cytochrome c;mitochondrial electron transport, ubiquinol to cytochrome c;aerobic respiration;mitochondrial respiratory chain complex III;mitochondrial inner membrane;aerobic respirat…	hsa:7388;hsa:7388;hsa:7388;hsa:7388;hsa:7388;hsa:7388;hsa:7388;hsa:7388;hsa:7388;hsa:7388;hsa:7388;hsa:7388	hsa00190;hsa01100;hsa04260;hsa04714;hsa04932;hsa05010;hsa05012;hsa05014;hsa05016;hsa05020;hsa05022;hsa05415	Oxidative phosphorylation ;Metabolic pathways ;Cardiac muscle contraction ;Thermogenesis ;Non-alcoholic fatty liver disease ;Alzheimer disease ;Parkinson disease ;Amyotrophic lateral sclerosis ;Huntington disease ;Prion disease ;Pathways of neurodegeneration - multiple diseases ;Diabetic cardiomyopathy
ENSG00000177383	MAGEF1	MAGE family member F1	969.46	2272.76	-1.2266	1.6466e-82	1.2773e-80	GO:0016567;GO:0005515;GO:2000042;GO:2000060;GO:0097428	BP;MF;BP;BP;BP	protein ubiquitination;protein binding;negative regulation of double-strand break repair via homologous recombination;positive regulation of ubiquitin-dependent protein catabolic process;protein maturation by iron-sulfur cluster transfer
ENSG00000175376	EIF1AD	eukaryotic translation initiation factor 1A domain containing	379.98	1101.31	-1.5371	1.8399e-82	1.4243e-80	GO:0003723;GO:0005634;GO:0003743;GO:0006412;GO:0006413;GO:0005515;GO:0003723;GO:0005634;GO:0003743;GO:0006412;GO:0006413;GO:0005515;GO:0003723;GO:0003743;GO:0006412;GO:0006413;GO:0003723;GO:0005634;GO:0003743;GO:0006412;GO:0006413;GO:0005515;GO:0003723;GO:0005634;GO:0003743;GO:0006412;GO:0006413;GO:0005515;GO:0003723;GO:0005634;GO:0003743;GO:0006412;GO:0006413;GO:0005515;GO:0003723;GO:0003743;GO:…	MF;CC;MF;BP;BP;MF;MF;CC;MF;BP;BP;MF;MF;MF;BP;BP;MF;CC;MF;BP;BP;MF;MF;CC;MF;BP;BP;MF;MF;CC;MF;BP;BP;MF;MF;MF;BP;BP;MF;MF;BP;BP;MF;MF;BP;BP	RNA binding;nucleus;translation initiation factor activity;translation;translational initiation;protein binding;RNA binding;nucleus;translation initiation factor activity;translation;translational initiation;protein binding;RNA binding;translation initiation factor activity;translation;translational initiation;RNA binding;nucleus;translation initiation factor activity;translation;translational in…
ENSG00000141298	SSH2	slingshot protein phosphatase 2	194.82	766.9	-1.9754	5.0992e-82	3.8989e-80	GO:0005737;GO:0016787;GO:0003779;GO:0003779;GO:0004721;GO:0004721;GO:0006470;GO:0005856;GO:0004725;GO:0016311;GO:0035335;GO:0016791;GO:0008138;GO:0005615;GO:0005737;GO:0030036;GO:0006470;GO:0003779;GO:0050770;GO:0010591;GO:0008064;GO:0016787;GO:0006470;GO:0004725;GO:0016311;GO:0035335;GO:0016791;GO:0008138;GO:0030335	CC;MF;MF;MF;MF;MF;BP;CC;MF;BP;BP;MF;MF;CC;CC;BP;BP;MF;BP;BP;BP;MF;BP;MF;BP;BP;MF;MF;BP	cytoplasm;hydrolase activity;actin binding;actin binding;phosphoprotein phosphatase activity;phosphoprotein phosphatase activity;protein dephosphorylation;cytoskeleton;protein tyrosine phosphatase activity;dephosphorylation;peptidyl-tyrosine dephosphorylation;phosphatase activity;protein tyrosine/serine/threonine phosphatase activity;extracellular space;cytoplasm;actin cytoskeleton organization;p…	hsa:85464;hsa:85464	hsa04360;hsa04810	Axon guidance ;Regulation of actin cytoskeleton
ENSG00000121039	RDH10	retinol dehydrogenase 10	863.76	2011.34	-1.2208	6.4647e-82	4.9228e-80	GO:0005737;GO:0016020;GO:0016021;GO:0016021;GO:0016491;GO:0055114;GO:0005783;GO:0005789;GO:0031090;GO:0043231;GO:0004745;GO:0052650;GO:0001656;GO:0001701;GO:0002138;GO:0008406;GO:0009887;GO:0014032;GO:0031076;GO:0035115;GO:0042572;GO:0042574;GO:0043583;GO:0043584;GO:0048568;GO:0048703;GO:0060431;GO:0060449;GO:0044297;GO:0005789;GO:0005811;GO:0001523;GO:0004745;GO:0004745;GO:0052650;GO:0042572;GO:…	CC;CC;CC;CC;MF;BP;CC;CC;CC;CC;MF;MF;BP;BP;BP;BP;BP;BP;BP;BP;BP;BP;BP;BP;BP;BP;BP;BP;CC;CC;CC;BP;MF;MF;MF;BP;BP;BP;MF;BP;MF;BP;BP;MF;BP;MF;BP;BP	cytoplasm;membrane;integral component of membrane;integral component of membrane;oxidoreductase activity;oxidation-reduction process;endoplasmic reticulum;endoplasmic reticulum membrane;organelle membrane;intracellular membrane-bounded organelle;retinol dehydrogenase activity;NADP-retinol dehydrogenase activity;metanephros development;in utero embryonic development;retinoic acid biosynthetic proc…	hsa:157506;hsa:157506	hsa00830;hsa01100	Retinol metabolism ;Metabolic pathways
ENSG00000163026	WDCP	WD repeat and coiled coil containing	81.04	505.11	-2.6397	6.5847e-82	4.9938e-80	GO:0051259;GO:0019900;GO:0051259;GO:0019900	BP;MF;BP;MF	protein complex oligomerization;kinase binding;protein complex oligomerization;kinase binding
ENSG00000237973	MTCO1P12	MT-CO1 pseudogene 12	1764.54	727.59	1.2781	8.927e-82	6.7291e-80
ENSG00000197937	ZNF347	zinc finger protein 347	89.85	528.93	-2.5585	9.969e-82	7.4994e-80	GO:0003676;GO:0005634;GO:0046872;GO:0006355;GO:0003677;GO:0005622;GO:0005634;GO:0006357;GO:0000981;GO:0003676;GO:0005634;GO:0046872;GO:0006355;GO:0003677;GO:0005622;GO:0005634;GO:0006357;GO:0000981;GO:0003676;GO:0006355;GO:0005622;GO:0003676;GO:0006355;GO:0005622;GO:0003676;GO:0005634;GO:0046872;GO:0006355;GO:0003677;GO:0005622;GO:0005634;GO:0006357;GO:0000981	MF;CC;MF;BP;MF;CC;CC;BP;MF;MF;CC;MF;BP;MF;CC;CC;BP;MF;MF;BP;CC;MF;BP;CC;MF;CC;MF;BP;MF;CC;CC;BP;MF	nucleic acid binding;nucleus;metal ion binding;regulation of transcription, DNA-templated;DNA binding;intracellular;nucleus;regulation of transcription by RNA polymerase II;DNA-binding transcription factor activity, RNA polymerase II-specific;nucleic acid binding;nucleus;metal ion binding;regulation of transcription, DNA-templated;DNA binding;intracellular;nucleus;regulation of transcription by R…	hsa:84671	hsa05168	Herpes simplex virus 1 infection
ENSG00000256771	ZNF253	zinc finger protein 253	137.87	626.43	-2.1865	1.1152e-81	8.3727e-80	GO:0003676;GO:0003676;GO:0005634;GO:0046872;GO:0006355;GO:0003677;GO:0005622;GO:0008270;GO:0006355;GO:0006357;GO:0000981;GO:0045892;GO:0003676;GO:0005634;GO:0046872;GO:0006355;GO:0003677;GO:0005622;GO:0008270;GO:0006355;GO:0006357;GO:0000981;GO:0045892;GO:0003676;GO:0046872;GO:0006355;GO:0005622	MF;MF;CC;MF;BP;MF;CC;MF;BP;BP;MF;BP;MF;CC;MF;BP;MF;CC;MF;BP;BP;MF;BP;MF;MF;BP;CC	nucleic acid binding;nucleic acid binding;nucleus;metal ion binding;regulation of transcription, DNA-templated;DNA binding;intracellular;zinc ion binding;regulation of transcription, DNA-templated;regulation of transcription by RNA polymerase II;DNA-binding transcription factor activity, RNA polymerase II-specific;negative regulation of transcription, DNA-templated;nucleic acid binding;nucleus;me…	hsa:56242	hsa05168	Herpes simplex virus 1 infection
ENSG00000101182	PSMA7	proteasome subunit alpha 7	6749.65	3274.11	1.0451	1.2409e-81	9.2974e-80	GO:0005737;GO:0016787;GO:0008233;GO:0006508;GO:0000502;GO:0004298;GO:0051603;GO:0005839;GO:0019773;GO:0005634;GO:0005634;GO:0005737;GO:0016787;GO:0005515;GO:0008233;GO:0006508;GO:0000502;GO:0000502;GO:0006511;GO:0004175;GO:0004298;GO:0051603;GO:0005839;GO:0019773;GO:0019773;GO:0005634;GO:0042802;GO:0005737;GO:0098794;GO:0005654;GO:0005829;GO:0070062;GO:0004175;GO:0010498;GO:0010499;GO:0016579;GO:…	CC;MF;MF;BP;CC;MF;BP;CC;CC;CC;CC;CC;MF;MF;MF;BP;CC;CC;BP;MF;MF;BP;CC;CC;CC;CC;MF;CC;CC;CC;CC;CC;MF;BP;BP;BP;BP;BP;CC;BP;CC;CC;CC;CC;CC;CC;CC;MF;MF;MF;BP;CC;CC;BP;MF;MF;BP;CC;CC;CC;CC;MF;CC;CC;CC;CC;MF;BP;BP;BP;BP;BP;CC;BP;CC;CC;CC;CC;CC;CC;CC;MF;MF;MF;BP;CC;CC;BP;MF;MF;BP;CC;CC;CC;CC;MF;CC;CC;CC;CC;MF;BP;BP;BP;BP;BP;CC;BP;CC;CC;CC;CC	cytoplasm;hydrolase activity;peptidase activity;proteolysis;proteasome complex;threonine-type endopeptidase activity;proteolysis involved in cellular protein catabolic process;proteasome core complex;proteasome core complex, alpha-subunit complex;nucleus;nucleus;cytoplasm;hydrolase activity;protein binding;peptidase activity;proteolysis;proteasome complex;proteasome complex;ubiquitin-dependent pr…	hsa:5688;hsa:5688;hsa:5688;hsa:5688;hsa:5688;hsa:5688;hsa:5688;hsa:5688	hsa03050;hsa05010;hsa05012;hsa05014;hsa05016;hsa05017;hsa05020;hsa05022	Proteasome ;Alzheimer disease ;Parkinson disease ;Amyotrophic lateral sclerosis ;Huntington disease ;Spinocerebellar ataxia ;Prion disease ;Pathways of neurodegeneration - multiple diseases
ENSG00000101138	CSTF1	cleavage stimulation factor subunit 1	475.27	1285.56	-1.4325	2.7662e-81	2.0561e-79	GO:0003723;GO:0006397;GO:0005634;GO:0005654;GO:0005515;GO:0005654;GO:0031124;GO:0000398;GO:0006369;GO:0005848	MF;BP;CC;CC;MF;CC;BP;BP;BP;CC	RNA binding;mRNA processing;nucleus;nucleoplasm;protein binding;nucleoplasm;mRNA 3'-end processing;mRNA splicing, via spliceosome;termination of RNA polymerase II transcription;mRNA cleavage stimulating factor complex	hsa:1477	hsa03015	mRNA surveillance pathway
ENSG00000143147	GPR161	G protein-coupled receptor 161	170.73	700.24	-2.0419	3.5557e-81	2.6324e-79	GO:0016020;GO:0016021;GO:0004930;GO:0007186;GO:0005886;GO:0042995;GO:0007165;GO:0004930;GO:0007275;GO:0005929;GO:0005929;GO:0055037;GO:0060170;GO:0030666;GO:0007189;GO:0060170;GO:1901621;GO:0016020;GO:0016021;GO:0004930;GO:0007186;GO:0005886;GO:0042995;GO:0007165;GO:0004930;GO:0007275;GO:0005929;GO:0005929;GO:0055037;GO:0060170;GO:0030666;GO:0007189;GO:0060170;GO:1901621;GO:0016020;GO:0016021;GO:…	CC;CC;MF;BP;CC;CC;BP;MF;BP;CC;CC;CC;CC;CC;BP;CC;BP;CC;CC;MF;BP;CC;CC;BP;MF;BP;CC;CC;CC;CC;CC;BP;CC;BP;CC;CC;MF;BP;CC;CC;BP;MF;BP;CC;CC;CC;CC;CC;BP;CC;BP;CC;CC;MF;BP;CC;CC;BP;MF;BP;CC;CC;CC;CC;CC;BP;CC;BP;CC;CC;MF;BP;BP;CC;CC;MF;BP;CC;CC;BP;MF;BP;CC;CC;CC;CC;CC;BP;CC;BP;CC;CC;MF;BP;CC;CC;BP;MF;BP;CC;CC;CC;CC;CC;BP;CC;BP;BP;BP;CC	membrane;integral component of membrane;G protein-coupled receptor activity;G protein-coupled receptor signaling pathway;plasma membrane;cell projection;signal transduction;G protein-coupled receptor activity;multicellular organism development;cilium;cilium;recycling endosome;ciliary membrane;endocytic vesicle membrane;adenylate cyclase-activating G protein-coupled receptor signaling pathway;cili…	hsa:23432	hsa04340	Hedgehog signaling pathway
ENSG00000176340	COX8A	cytochrome c oxidase subunit 8A	2579.07	1163	1.1473	4.2113e-81	3.1054e-79	GO:0016020;GO:0016021;GO:0005743;GO:0005739;GO:0005515;GO:1902600;GO:0004129;GO:0022900;GO:0005739;GO:0005743;GO:0006091;GO:0004129;GO:0045277	CC;CC;CC;CC;MF;BP;MF;BP;CC;CC;BP;MF;CC	membrane;integral component of membrane;mitochondrial inner membrane;mitochondrion;protein binding;proton transmembrane transport;cytochrome-c oxidase activity;electron transport chain;mitochondrion;mitochondrial inner membrane;generation of precursor metabolites and energy;cytochrome-c oxidase activity;respiratory chain complex IV	hsa:1351;hsa:1351;hsa:1351;hsa:1351;hsa:1351;hsa:1351;hsa:1351;hsa:1351;hsa:1351;hsa:1351;hsa:1351;hsa:1351	hsa00190;hsa01100;hsa04260;hsa04714;hsa04932;hsa05010;hsa05012;hsa05014;hsa05016;hsa05020;hsa05022;hsa05415	Oxidative phosphorylation ;Metabolic pathways ;Cardiac muscle contraction ;Thermogenesis ;Non-alcoholic fatty liver disease ;Alzheimer disease ;Parkinson disease ;Amyotrophic lateral sclerosis ;Huntington disease ;Prion disease ;Pathways of neurodegeneration - multiple diseases ;Diabetic cardiomyopathy
ENSG00000130818	ZNF426	zinc finger protein 426	402.82	1185.02	-1.5549	1.349e-80	9.8502e-79	GO:0003676;GO:0005634;GO:0046872;GO:0006355;GO:0003677;GO:0005622;GO:0005515;GO:0006357;GO:0000981;GO:0003676;GO:0005634;GO:0046872;GO:0006355;GO:0003677;GO:0005622;GO:0005515;GO:0006357;GO:0000981;GO:0003676;GO:0046872;GO:0006355;GO:0003677;GO:0005622;GO:0003676;GO:0006355;GO:0005622	MF;CC;MF;BP;MF;CC;MF;BP;MF;MF;CC;MF;BP;MF;CC;MF;BP;MF;MF;MF;BP;MF;CC;MF;BP;CC	nucleic acid binding;nucleus;metal ion binding;regulation of transcription, DNA-templated;DNA binding;intracellular;protein binding;regulation of transcription by RNA polymerase II;DNA-binding transcription factor activity, RNA polymerase II-specific;nucleic acid binding;nucleus;metal ion binding;regulation of transcription, DNA-templated;DNA binding;intracellular;protein binding;regulation of tr…	hsa:79088	hsa05168	Herpes simplex virus 1 infection
ENSG00000159086	PAXBP1	PAX3 and PAX7 binding protein 1	2297.29	1008.35	1.1859	2.0976e-80	1.5227e-78	GO:0005634;GO:0006355;GO:0003677;GO:0003700;GO:0005829;GO:0005634;GO:0000122;GO:0001078;GO:0007517;GO:0000978;GO:0045944;GO:0008134;GO:0014842;GO:0031062;GO:0045944;GO:2000288;GO:0005634;GO:0006355;GO:0003677;GO:0003700;GO:0005829;GO:0005634;GO:0000122;GO:0001078;GO:0007517;GO:0000978;GO:0045944;GO:0005634;GO:0006355;GO:0003677;GO:0003700;GO:0005829;GO:0005634;GO:0000122;GO:0001078;GO:0007517;GO:…	CC;BP;MF;MF;CC;CC;BP;MF;BP;MF;BP;MF;BP;BP;BP;BP;CC;BP;MF;MF;CC;CC;BP;MF;BP;MF;BP;CC;BP;MF;MF;CC;CC;BP;MF;BP;MF;BP;CC;BP;MF;MF	nucleus;regulation of transcription, DNA-templated;DNA binding;DNA-binding transcription factor activity;cytosol;nucleus;negative regulation of transcription by RNA polymerase II;proximal promoter DNA-binding transcription repressor activity, RNA polymerase II-specific;muscle organ development;RNA polymerase II proximal promoter sequence-specific DNA binding;positive regulation of transcription b…
ENSG00000188483	IER5L	immediate early response 5 like	494.37	52.74	3.2463	2.841e-80	2.0584e-78
ENSG00000147124	ZNF41	zinc finger protein 41	53.92	444.1	-3.0457	4.4844e-80	3.2427e-78	GO:0003676;GO:0005634;GO:0046872;GO:0006355;GO:0003677;GO:0005622;GO:0005515;GO:0006357;GO:0000981;GO:0003676;GO:0005634;GO:0046872;GO:0006355;GO:0003677;GO:0005622;GO:0005515;GO:0006357;GO:0000981;GO:0003676;GO:0006355;GO:0005622	MF;CC;MF;BP;MF;CC;MF;BP;MF;MF;CC;MF;BP;MF;CC;MF;BP;MF;MF;BP;CC	nucleic acid binding;nucleus;metal ion binding;regulation of transcription, DNA-templated;DNA binding;intracellular;protein binding;regulation of transcription by RNA polymerase II;DNA-binding transcription factor activity, RNA polymerase II-specific;nucleic acid binding;nucleus;metal ion binding;regulation of transcription, DNA-templated;DNA binding;intracellular;protein binding;regulation of tr…	hsa:7592	hsa05168	Herpes simplex virus 1 infection
ENSG00000142937	RPS8	ribosomal protein S8	12747.2	6238.99	1.0312	6.1084e-80	4.3916e-78	GO:0003723;GO:0005634;GO:0005737;GO:0016020;GO:0016020;GO:0006412;GO:0006412;GO:0005783;GO:0005829;GO:0005622;GO:0003735;GO:0006412;GO:0005840;GO:0022627;GO:0022627;GO:0022627;GO:0005925;GO:0003735;GO:0000462;GO:0005654;GO:0005829;GO:0070062;GO:1990904;GO:0006413;GO:0000184;GO:0006614;GO:0022627;GO:0022627;GO:0005783;GO:0005829;GO:0005622;GO:0003735;GO:0006412;GO:0005840	MF;CC;CC;CC;CC;BP;BP;CC;CC;CC;MF;BP;CC;CC;CC;CC;CC;MF;BP;CC;CC;CC;CC;BP;BP;BP;CC;CC;CC;CC;CC;MF;BP;CC	RNA binding;nucleus;cytoplasm;membrane;membrane;translation;translation;endoplasmic reticulum;cytosol;intracellular;structural constituent of ribosome;translation;ribosome;cytosolic small ribosomal subunit;cytosolic small ribosomal subunit;cytosolic small ribosomal subunit;focal adhesion;structural constituent of ribosome;maturation of SSU-rRNA from tricistronic rRNA transcript (SSU-rRNA, 5.8S rR…	hsa:6202;hsa:6202	hsa03010;hsa05171	Ribosome ;Coronavirus disease - COVID-19
ENSG00000124120	TTPAL	alpha tocopherol transfer protein like	1071.07	2220.3	-1.0527	6.266e-80	4.4962e-78	GO:0016020;GO:0016020	CC;CC	membrane;membrane
ENSG00000063177	RPL18	ribosomal protein L18	4171.19	2022.15	1.045	6.2931e-80	4.507e-78	GO:0005634;GO:0005737;GO:0016020;GO:0006412;GO:0005783;GO:0005730;GO:0005829;GO:0002181;GO:0005783;GO:0005622;GO:0003735;GO:0006412;GO:0005840;GO:0005829;GO:0003735;GO:0005925;GO:0022625;GO:0005829;GO:0006413;GO:0003723;GO:0006412;GO:0000184;GO:0003735;GO:0005791;GO:0006614;GO:0022625;GO:0022625;GO:0022625;GO:0042788;GO:0005622;GO:0003735;GO:0006412;GO:0005840;GO:0005783;GO:0005730;GO:0005829;GO:…	CC;CC;CC;BP;CC;CC;CC;BP;CC;CC;MF;BP;CC;CC;MF;CC;CC;CC;BP;MF;BP;BP;MF;CC;BP;CC;CC;CC;CC;CC;MF;BP;CC;CC;CC;CC;CC;MF;BP;CC;CC;MF;BP;CC;CC;CC;CC;BP;CC;CC;CC;BP;CC;CC;MF;BP;CC;CC;MF;CC;CC;CC;BP;MF;BP;BP;MF;CC;BP;CC;CC;CC;CC;CC;CC;CC;CC;MF;BP;CC;CC;CC;CC;CC;MF;BP;CC;CC;CC;CC;CC;MF;BP;CC	nucleus;cytoplasm;membrane;translation;endoplasmic reticulum;nucleolus;cytosol;cytoplasmic translation;endoplasmic reticulum;intracellular;structural constituent of ribosome;translation;ribosome;cytosol;structural constituent of ribosome;focal adhesion;cytosolic large ribosomal subunit;cytosol;translational initiation;RNA binding;translation;nuclear-transcribed mRNA catabolic process, nonsense-me…	hsa:6141;hsa:6141	hsa03010;hsa05171	Ribosome ;Coronavirus disease - COVID-19
ENSG00000143995	MEIS1	Meis homeobox 1	1111.8	2364.95	-1.0894	1.1946e-79	8.4905e-78	GO:0005634;GO:0006355;GO:0003677;GO:0005634;GO:0006355;GO:0006366;GO:0003677;GO:0003677;GO:0005515;GO:0007275;GO:0000981;GO:0000981;GO:0000981;GO:0000978;GO:0001077;GO:0003682;GO:0003705;GO:0043565;GO:0046982;GO:0001525;GO:0002089;GO:0007626;GO:0030097;GO:0035855;GO:0045638;GO:0045638;GO:0045665;GO:0045944;GO:0048514;GO:0060044;GO:0060216;GO:0005667;GO:0005634;GO:0006355;GO:0003677;GO:0005634;GO:…	CC;BP;MF;CC;BP;BP;MF;MF;MF;BP;MF;MF;MF;MF;MF;MF;MF;MF;MF;BP;BP;BP;BP;BP;BP;BP;BP;BP;BP;BP;BP;CC;CC;BP;MF;CC;BP;BP;MF;MF;MF;BP;MF;MF;MF;BP;CC;BP;MF	nucleus;regulation of transcription, DNA-templated;DNA binding;nucleus;regulation of transcription, DNA-templated;transcription by RNA polymerase II;DNA binding;DNA binding;protein binding;multicellular organism development;DNA-binding transcription factor activity, RNA polymerase II-specific;DNA-binding transcription factor activity, RNA polymerase II-specific;DNA-binding transcription factor ac…	hsa:4211;hsa:4211	hsa04550;hsa05202	Signaling pathways regulating pluripotency of stem cells ;Transcriptional misregulation in cancer
ENSG00000030582	GRN	granulin precursor	3822.26	1845.74	1.051	2.646e-79	1.8594e-77	GO:0003723;GO:0005783;GO:0010469;GO:0005515;GO:0005576;GO:0005768;GO:0005125;GO:0005615;GO:0005764;GO:0005576;GO:0070062;GO:0043312;GO:0007165;GO:0035578;GO:0008083;GO:0005783;GO:0005768;GO:0005764;GO:0005783;GO:0005768;GO:0005764;GO:0003723;GO:0005783;GO:0010469;GO:0005515;GO:0005576;GO:0005768;GO:0005125;GO:0005615;GO:0005764;GO:0005576;GO:0070062;GO:0043312;GO:0007165;GO:0035578;GO:0008083	MF;CC;BP;MF;CC;CC;MF;CC;CC;CC;CC;BP;BP;CC;MF;CC;CC;CC;CC;CC;CC;MF;CC;BP;MF;CC;CC;MF;CC;CC;CC;CC;BP;BP;CC;MF	RNA binding;endoplasmic reticulum;regulation of signaling receptor activity;protein binding;extracellular region;endosome;cytokine activity;extracellular space;lysosome;extracellular region;extracellular exosome;neutrophil degranulation;signal transduction;azurophil granule lumen;growth factor activity;endoplasmic reticulum;endosome;lysosome;endoplasmic reticulum;endosome;lysosome;RNA binding;end…
ENSG00000273841	TAF9	TATA-box binding protein associated factor 9	2277.32	1094.08	1.0567	4.8883e-79	3.4157e-77	GO:0050821;GO:0043066;GO:0045944;GO:0044212;GO:0005634;GO:0005634;GO:0003677;GO:0003677;GO:0046982;GO:0005515;GO:0004402;GO:0006352;GO:0003713;GO:0008134;GO:0045944;GO:0005654;GO:0006366;GO:0005669;GO:0003713;GO:0044212;GO:0006366;GO:0006367;GO:1901796;GO:0005669;GO:0033276;GO:0071339;GO:0042795;GO:0030307;GO:0070761;GO:0032435;GO:0043966;GO:0070555;GO:0002039;GO:1902166;GO:0051117;GO:0000125;GO:…	BP;BP;BP;MF;CC;CC;MF;MF;MF;MF;MF;BP;MF;MF;BP;CC;BP;CC;MF;MF;BP;BP;BP;CC;CC;CC;BP;BP;CC;BP;BP;BP;MF;BP;MF;CC;CC;BP;CC;BP;MF;MF;BP;BP;BP;BP;BP;MF;CC;CC;MF;MF;MF;MF;MF;BP;MF;MF;BP;CC;BP;CC;MF;MF;BP;BP;BP;CC;CC;CC;BP;BP;CC;BP;BP;BP;MF;BP;MF;CC;CC;BP;CC;BP;MF;MF;BP;BP;MF;BP;MF;BP;MF;BP;MF;BP;MF;BP;BP;BP;BP;MF;CC;CC;MF;MF;MF;MF;MF;BP;MF;MF;BP;CC;BP;CC;MF;MF;BP;BP;BP;CC;CC;CC;BP;BP;CC;BP;BP;BP;MF;BP;MF;…	protein stabilization;negative regulation of apoptotic process;positive regulation of transcription by RNA polymerase II;transcription regulatory region DNA binding;nucleus;nucleus;DNA binding;DNA binding;protein heterodimerization activity;protein binding;histone acetyltransferase activity;DNA-templated transcription, initiation;transcription coactivator activity;transcription factor binding;pos…	hsa:6880	hsa03022	Basal transcription factors
ENSG00000162086	ZNF75A	zinc finger protein 75a	154.49	715.33	-2.2219	7.2542e-78	5.0218e-76	GO:0003676;GO:0005634;GO:0046872;GO:0006355;GO:0003677;GO:0005622;GO:0005634;GO:0006357;GO:0000981;GO:0003674;GO:0008150;GO:0003676;GO:0006355;GO:0005622;GO:0003676;GO:0005634;GO:0046872;GO:0006355;GO:0003677;GO:0005622;GO:0005634;GO:0006357;GO:0000981;GO:0003674;GO:0008150;GO:0005634;GO:0006355;GO:0003700	MF;CC;MF;BP;MF;CC;CC;BP;MF;MF;BP;MF;BP;CC;MF;CC;MF;BP;MF;CC;CC;BP;MF;MF;BP;CC;BP;MF	nucleic acid binding;nucleus;metal ion binding;regulation of transcription, DNA-templated;DNA binding;intracellular;nucleus;regulation of transcription by RNA polymerase II;DNA-binding transcription factor activity, RNA polymerase II-specific;molecular_function;biological_process;nucleic acid binding;regulation of transcription, DNA-templated;intracellular;nucleic acid binding;nucleus;metal ion b…
ENSG00000106948	AKNA	AT-hook transcription factor	180.95	700.48	-1.957	8.699e-78	5.9997e-76	GO:0005634;GO:0016020;GO:0043231;GO:0005813;GO:0005829;GO:0005654;GO:0006366;GO:0003677;GO:0001650;GO:0000981;GO:0000978;GO:0045944;GO:0001077;GO:0005634;GO:0016020;GO:0043231;GO:0005813;GO:0005829;GO:0005654;GO:0006366;GO:0003677;GO:0001650;GO:0000981;GO:0000978;GO:0045944;GO:0001077;GO:0005634;GO:0016020;GO:0043231;GO:0005813;GO:0005829;GO:0005654;GO:0006366;GO:0003677;GO:0001650;GO:0000981;GO:…	CC;CC;CC;CC;CC;CC;BP;MF;CC;MF;MF;BP;MF;CC;CC;CC;CC;CC;CC;BP;MF;CC;MF;MF;BP;MF;CC;CC;CC;CC;CC;CC;BP;MF;CC;MF;MF;BP;MF;CC;CC;CC;CC;CC;CC;BP;MF;CC;MF;MF;BP;MF;CC;CC;CC;CC;CC;CC;BP;MF;CC;MF;MF;BP;MF;CC;CC;CC;CC;CC;CC;BP;MF;CC;MF;MF;BP;MF	nucleus;membrane;intracellular membrane-bounded organelle;centrosome;cytosol;nucleoplasm;transcription by RNA polymerase II;DNA binding;fibrillar center;DNA-binding transcription factor activity, RNA polymerase II-specific;RNA polymerase II proximal promoter sequence-specific DNA binding;positive regulation of transcription by RNA polymerase II;proximal promoter DNA-binding transcription activato…
ENSG00000259820	AC083843.2	novel transcript	296.38	926.44	-1.6468	9.7593e-78	6.7186e-76
ENSG00000261596	AC005632.2	novel transcript, sense intronic to METTL9	352.26	30.95	3.5076	1.2794e-77	8.743e-76
ENSG00000135801	TAF5L	TATA-box binding protein associated factor 5 like	2396.76	1145.18	1.0667	2.3148e-77	1.5733e-75	GO:0005634;GO:0005634;GO:0016607;GO:0005515;GO:1903508;GO:0004402;GO:0036464;GO:0006355;GO:0003713;GO:0006366;GO:0033276;GO:0003700;GO:0043966;GO:0030914;GO:0030914;GO:0033276;GO:0005634;GO:0005634;GO:0016607;GO:0005515;GO:1903508;GO:0004402;GO:0036464;GO:0006355;GO:0003713;GO:0006366;GO:0033276;GO:0003700;GO:0043966;GO:0030914;GO:0030914;GO:0033276;GO:0030914;GO:0033276;GO:0005634;GO:0005634;GO:…	CC;CC;CC;MF;BP;MF;CC;BP;MF;BP;CC;MF;BP;CC;CC;CC;CC;CC;CC;MF;BP;MF;CC;BP;MF;BP;CC;MF;BP;CC;CC;CC;CC;CC;CC;CC;CC;MF;BP;MF;CC;BP;MF;BP;CC;MF;BP;CC;CC;CC	nucleus;nucleus;nuclear speck;protein binding;positive regulation of nucleic acid-templated transcription;histone acetyltransferase activity;cytoplasmic ribonucleoprotein granule;regulation of transcription, DNA-templated;transcription coactivator activity;transcription by RNA polymerase II;transcription factor TFTC complex;DNA-binding transcription factor activity;histone H3 acetylation;STAGA co…	hsa:27097	hsa03022	Basal transcription factors
ENSG00000187866	FAM122A	family with sequence similarity 122A	125.1	577.63	-2.2093	2.6674e-77	1.8096e-75	GO:0005515;GO:0032515;GO:0030307;GO:0032436;GO:0004865	MF;BP;BP;BP;MF	protein binding;negative regulation of phosphoprotein phosphatase activity;positive regulation of cell growth;positive regulation of proteasomal ubiquitin-dependent protein catabolic process;protein serine/threonine phosphatase inhibitor activity
ENSG00000116580	GON4L	gon-4 like	568.59	1455.25	-1.3563	2.8006e-77	1.8931e-75	GO:0005634;GO:0005634;GO:0005654;GO:0006355;GO:0003677;GO:0003714;GO:0045892;GO:0016604;GO:0005634;GO:0030183;GO:0006357;GO:0000981;GO:0005634;GO:0005634;GO:0005654;GO:0006355;GO:0003677;GO:0003714;GO:0045892;GO:0016604;GO:0005634;GO:0030183;GO:0006357;GO:0000981;GO:0005634;GO:0005634;GO:0005654;GO:0006355;GO:0003677;GO:0003714;GO:0045892;GO:0016604;GO:0005634;GO:0030183;GO:0006357;GO:0000981;GO:…	CC;CC;CC;BP;MF;MF;BP;CC;CC;BP;BP;MF;CC;CC;CC;BP;MF;MF;BP;CC;CC;BP;BP;MF;CC;CC;CC;BP;MF;MF;BP;CC;CC;BP;BP;MF;CC;CC;CC;BP;MF;MF;BP;CC;CC;BP;BP;MF;CC;CC;CC;BP;MF;MF;BP;CC;CC;BP;BP;MF;CC;CC;MF;BP;CC;BP;CC;CC;MF;BP;CC;BP	nucleus;nucleus;nucleoplasm;regulation of transcription, DNA-templated;DNA binding;transcription corepressor activity;negative regulation of transcription, DNA-templated;nuclear body;nucleus;B cell differentiation;regulation of transcription by RNA polymerase II;DNA-binding transcription factor activity, RNA polymerase II-specific;nucleus;nucleus;nucleoplasm;regulation of transcription, DNA-templ…
ENSG00000162377	COA7	cytochrome c oxidase assembly factor 7 (putative)	264.7	858	-1.697	4.4217e-77	2.9674e-75	GO:0005634;GO:0005739;GO:0005739;GO:0005758	CC;CC;CC;CC	nucleus;mitochondrion;mitochondrion;mitochondrial intermembrane space	hsa:65260	hsa04714	Thermogenesis
ENSG00000171223	JUNB	JunB proto-oncogene, AP-1 transcription factor subunit	788.89	161.65	2.2896	5.1556e-77	3.4475e-75	GO:0005634;GO:0005654;GO:0006355;GO:0006366;GO:0003677;GO:0006357;GO:0003700;GO:0005515;GO:0051726;GO:0000981;GO:0000122;GO:0000790;GO:0000978;GO:0000981;GO:0000981;GO:0000981;GO:0008134;GO:0045944;GO:0051726;GO:0005654;GO:0032496;GO:0005667;GO:0003713;GO:0003677;GO:0005654;GO:0003713;GO:0045944;GO:0003714;GO:0019221;GO:0006357;GO:0034097;GO:0042493;GO:0032870;GO:0000785;GO:0009314;GO:0045944;GO:…	CC;CC;BP;BP;MF;BP;MF;MF;BP;MF;BP;CC;MF;MF;MF;MF;MF;BP;BP;CC;BP;CC;MF;MF;CC;MF;BP;MF;BP;BP;BP;BP;BP;CC;BP;BP;BP;CC;BP;BP;BP;MF;MF;MF;BP;BP;BP;BP;BP;BP;BP;BP;BP;BP;BP;BP;BP	nucleus;nucleoplasm;regulation of transcription, DNA-templated;transcription by RNA polymerase II;DNA binding;regulation of transcription by RNA polymerase II;DNA-binding transcription factor activity;protein binding;regulation of cell cycle;DNA-binding transcription factor activity, RNA polymerase II-specific;negative regulation of transcription by RNA polymerase II;nuclear chromatin;RNA polymer…	hsa:3726;hsa:3726;hsa:3726	hsa04380;hsa04668;hsa04935	Osteoclast differentiation ;TNF signaling pathway ;Growth hormone synthesis, secretion and action
ENSG00000151617	EDNRA	endothelin receptor type A	602.4	1442.6	-1.2604	1.0892e-76	7.2313e-75	GO:0016020;GO:0016021;GO:0004930;GO:0007186;GO:0005886;GO:0005515;GO:0007165;GO:0007186;GO:0004962;GO:0008217;GO:0042310;GO:0048484;GO:0086100;GO:0005886;GO:0008283;GO:0007186;GO:0005887;GO:0007165;GO:0004435;GO:0008283;GO:0007204;GO:0006939;GO:0007202;GO:0014824;GO:0042310;GO:0007585;GO:0007190;GO:0004962;GO:0006939;GO:0016020;GO:0016021;GO:0004930;GO:0007186;GO:0005886;GO:0005515;GO:0007165;GO:…	CC;CC;MF;BP;CC;MF;BP;BP;MF;BP;BP;BP;BP;CC;BP;BP;CC;BP;MF;BP;BP;BP;BP;BP;BP;BP;BP;MF;BP;CC;CC;MF;BP;CC;MF;BP;BP;MF;BP;BP;BP;BP;CC;BP;BP;CC;BP;MF;BP;BP;BP;BP;BP;BP;BP;BP;MF;BP;CC;CC;MF;BP;CC;MF;BP;BP;MF;BP;BP;BP;BP;CC;BP;BP;CC;BP;MF;BP;BP;BP;BP;BP;BP;BP;BP;MF;BP;CC;CC;MF;BP;CC;MF;BP;BP;MF;BP;BP;BP;BP;CC;BP;BP;CC;BP;MF;BP;BP;BP;BP;BP;BP;BP;BP;MF;BP;BP;BP;BP;BP;BP;BP;BP;BP;BP;CC;CC;MF;BP;CC;MF;BP;BP;…	membrane;integral component of membrane;G protein-coupled receptor activity;G protein-coupled receptor signaling pathway;plasma membrane;protein binding;signal transduction;G protein-coupled receptor signaling pathway;endothelin receptor activity;regulation of blood pressure;vasoconstriction;enteric nervous system development;endothelin receptor signaling pathway;plasma membrane;cell proliferatio…	hsa:1909;hsa:1909;hsa:1909;hsa:1909;hsa:1909;hsa:1909;hsa:1909	hsa04020;hsa04022;hsa04024;hsa04080;hsa04270;hsa04924;hsa05200	Calcium signaling pathway ;cGMP-PKG signaling pathway ;cAMP signaling pathway ;Neuroactive ligand-receptor interaction ;Vascular smooth muscle contraction ;Renin secretion ;Pathways in cancer
ENSG00000204389	HSPA1A	heat shock protein family A (Hsp70) member 1A	2281.67	953.35	1.2626	1.5639e-76	1.0365e-74	GO:0010628;GO:0048471;GO:0003723;GO:0005634;GO:0005634;GO:0005737;GO:0005737;GO:0005737;GO:0016607;GO:0000166;GO:0005524;GO:0005783;GO:0005829;GO:0005739;GO:0005856;GO:0005515;GO:0046718;GO:0005925;GO:0005813;GO:0005815;GO:0005576;GO:0005634;GO:0051082;GO:0005737;GO:0016887;GO:0005829;GO:0034605;GO:0031625;GO:0006986;GO:0003714;GO:0005654;GO:0005829;GO:0045296;GO:0070062;GO:0050821;GO:0005814;GO:…	BP;CC;MF;CC;CC;CC;CC;CC;CC;MF;MF;CC;CC;CC;CC;MF;BP;CC;CC;CC;CC;CC;MF;CC;MF;CC;BP;MF;BP;MF;CC;CC;MF;CC;BP;CC;BP;CC;CC;CC;MF;BP;CC;MF;MF;BP;BP;BP;BP;CC;BP;CC;BP;MF;MF;MF;BP;MF;MF;BP;CC;CC;MF;MF;BP;BP;BP;BP;BP;MF;MF;BP;BP;BP;BP;BP;MF;BP;BP;BP;MF;BP;MF;BP;CC;BP;BP;BP;MF;BP;BP;MF;MF;MF;MF;MF;MF;MF;MF;BP;BP;BP;BP;BP;BP;BP;BP;BP;BP;BP;BP;BP;CC	positive regulation of gene expression;perinuclear region of cytoplasm;RNA binding;nucleus;nucleus;cytoplasm;cytoplasm;cytoplasm;nuclear speck;nucleotide binding;ATP binding;endoplasmic reticulum;cytosol;mitochondrion;cytoskeleton;protein binding;viral entry into host cell;focal adhesion;centrosome;microtubule organizing center;extracellular region;nucleus;unfolded protein binding;cytoplasm;ATPas…	hsa:3303;hsa:3303;hsa:3303;hsa:3303;hsa:3303;hsa:3303;hsa:3303;hsa:3303;hsa:3303;hsa:3303;hsa:3303;hsa:3303	hsa03040;hsa04010;hsa04141;hsa04144;hsa04213;hsa04612;hsa04915;hsa05020;hsa05134;hsa05145;hsa05162;hsa05417	Spliceosome ;MAPK signaling pathway ;Protein processing in endoplasmic reticulum ;Endocytosis ;Longevity regulating pathway - multiple species ;Antigen processing and presentation ;Estrogen signaling pathway ;Prion disease ;Legionellosis ;Toxoplasmosis ;Measles ;Lipid and atherosclerosis
ENSG00000186468	RPS23	ribosomal protein S23	10004.5	4953.97	1.0146	1.9291e-76	1.2763e-74	GO:0003723;GO:0005737;GO:0016020;GO:0006412;GO:0006412;GO:0005783;GO:0005829;GO:0002181;GO:0005783;GO:0005622;GO:0003735;GO:0006412;GO:0005840;GO:0005840;GO:0005829;GO:0015935;GO:0005515;GO:0003735;GO:0022627;GO:0022627;GO:0003735;GO:0005654;GO:0005829;GO:0006413;GO:0034063;GO:0000184;GO:0006412;GO:0005791;GO:0006614;GO:0022627;GO:1990145;GO:0042788;GO:0005783;GO:0005829;GO:0005622;GO:0003735;GO:…	MF;CC;CC;BP;BP;CC;CC;BP;CC;CC;MF;BP;CC;CC;CC;CC;MF;MF;CC;CC;MF;CC;CC;BP;BP;BP;BP;CC;BP;CC;BP;CC;CC;CC;CC;MF;BP;CC;CC;CC;CC;CC;MF;BP;CC;CC;CC;CC;CC;MF;BP;CC;CC;CC;CC;MF;BP;CC;CC;MF;BP;CC	RNA binding;cytoplasm;membrane;translation;translation;endoplasmic reticulum;cytosol;cytoplasmic translation;endoplasmic reticulum;intracellular;structural constituent of ribosome;translation;ribosome;ribosome;cytosol;small ribosomal subunit;protein binding;structural constituent of ribosome;cytosolic small ribosomal subunit;cytosolic small ribosomal subunit;structural constituent of ribosome;nuc…	hsa:6228;hsa:6228	hsa03010;hsa05171	Ribosome ;Coronavirus disease - COVID-19
ENSG00000114942	EEF1B2	eukaryotic translation elongation factor 1 beta 2	3800.52	1852.58	1.0377	1.9957e-76	1.3176e-74	GO:0005737;GO:0006412;GO:0005783;GO:0005515;GO:0003746;GO:0003746;GO:0006414;GO:0006414;GO:0005853;GO:0005829;GO:0006414;GO:0005853;GO:0005737;GO:0006412;GO:0005783;GO:0005515;GO:0003746;GO:0003746;GO:0006414;GO:0006414;GO:0045471;GO:0005853;GO:0005829;GO:0006414;GO:0005853;GO:0003746;GO:0006414;GO:0005853;GO:0005737;GO:0006412;GO:0005783;GO:0005515;GO:0003746;GO:0003746;GO:0006414;GO:0006414;GO:…	CC;BP;CC;MF;MF;MF;BP;BP;CC;CC;BP;CC;CC;BP;CC;MF;MF;MF;BP;BP;BP;CC;CC;BP;CC;MF;BP;CC;CC;BP;CC;MF;MF;MF;BP;BP;CC;CC;BP;CC	cytoplasm;translation;endoplasmic reticulum;protein binding;translation elongation factor activity;translation elongation factor activity;translational elongation;translational elongation;eukaryotic translation elongation factor 1 complex;cytosol;translational elongation;eukaryotic translation elongation factor 1 complex;cytoplasm;translation;endoplasmic reticulum;protein binding;translation elon…
ENSG00000102710	SUPT20H	SPT20 homolog, SAGA complex component	881.12	1980.58	-1.1694	1.9987e-76	1.3176e-74	GO:0003712;GO:0000124;GO:1903506;GO:0003712;GO:0000124;GO:1903506;GO:0005634;GO:0003712;GO:0001650;GO:0005515;GO:0007275;GO:0006914;GO:0000124;GO:1903506;GO:0006357;GO:0000124;GO:0007369;GO:0070461;GO:0035948;GO:0005634;GO:0003712;GO:0001650;GO:0005515;GO:0007275;GO:0006914;GO:0000124;GO:0006357;GO:0000124;GO:0007369;GO:0070461;GO:0035948;GO:0003712;GO:0000124;GO:1903506;GO:0005634;GO:0003712;GO:…	MF;CC;BP;MF;CC;BP;CC;MF;CC;MF;BP;BP;CC;BP;BP;CC;BP;CC;BP;CC;MF;CC;MF;BP;BP;CC;BP;CC;BP;CC;BP;MF;CC;BP;CC;MF;CC;MF;BP;BP;CC;BP;BP;CC;BP;CC;BP;CC;MF;CC;MF;BP;BP;CC;BP;CC;BP;CC;BP;CC;MF;CC;MF;BP;BP;CC;BP;BP;CC;BP;CC;BP;MF;CC;CC;BP;MF;CC;CC;BP	transcription coregulator activity;SAGA complex;regulation of nucleic acid-templated transcription;transcription coregulator activity;SAGA complex;regulation of nucleic acid-templated transcription;nucleus;transcription coregulator activity;fibrillar center;protein binding;multicellular organism development;autophagy;SAGA complex;regulation of nucleic acid-templated transcription;regulation of tr…	hsa:55578	hsa04140	Autophagy - animal
ENSG00000169515	CCDC8	coiled-coil domain containing 8	799.1	1764.9	-1.1425	2.4228e-76	1.5916e-74	GO:0005737;GO:0005737;GO:0005634;GO:0005829;GO:0005886;GO:0005856;GO:0005515;GO:0005813;GO:0005815;GO:0005634;GO:0000226;GO:0005886;GO:0005515;GO:0005829;GO:0005829;GO:0005813;GO:0043687;GO:0010923;GO:0000226;GO:0007088;GO:1990393;GO:0010923;GO:0007088;GO:1990393	CC;CC;CC;CC;CC;CC;MF;CC;CC;CC;BP;CC;MF;CC;CC;CC;BP;BP;BP;BP;CC;BP;BP;CC	cytoplasm;cytoplasm;nucleus;cytosol;plasma membrane;cytoskeleton;protein binding;centrosome;microtubule organizing center;nucleus;microtubule cytoskeleton organization;plasma membrane;protein binding;cytosol;cytosol;centrosome;post-translational protein modification;negative regulation of phosphatase activity;microtubule cytoskeleton organization;regulation of mitotic nuclear division;3M complex;…
ENSG00000275215	RNA5-8SN2	RNA, 5.8S ribosomal N2	1166.82	11.88	6.6181	2.4362e-76	1.5975e-74
ENSG00000031081	ARHGAP31	Rho GTPase activating protein 31	158.77	659.72	-2.0608	4.4668e-76	2.9138e-74	GO:0007165;GO:0043547;GO:0042995;GO:0030054;GO:0005096;GO:0005925;GO:0005096;GO:0005829;GO:0030027;GO:0005096;GO:0051056;GO:0007264;GO:0030027;GO:0017124;GO:0007264;GO:0007165	BP;BP;CC;CC;MF;CC;MF;CC;CC;MF;BP;BP;CC;MF;BP;BP	signal transduction;positive regulation of GTPase activity;cell projection;cell junction;GTPase activator activity;focal adhesion;GTPase activator activity;cytosol;lamellipodium;GTPase activator activity;regulation of small GTPase mediated signal transduction;small GTPase mediated signal transduction;lamellipodium;SH3 domain binding;small GTPase mediated signal transduction;signal transduction
ENSG00000184635	ZNF93	zinc finger protein 93	310.73	935.41	-1.5911	6.6787e-76	4.3491e-74	GO:0003676;GO:0006355;GO:0005622;GO:0003676;GO:0006355;GO:0005622;GO:0003676;GO:0003676;GO:0006355;GO:0005622;GO:0003676;GO:0005634;GO:0046872;GO:0006355;GO:0003677;GO:0005622;GO:0003700;GO:0003700;GO:0008270;GO:0006357;GO:0000981;GO:0000976;GO:0045892;GO:0070895;GO:0003676	MF;BP;CC;MF;BP;CC;MF;MF;BP;CC;MF;CC;MF;BP;MF;CC;MF;MF;MF;BP;MF;MF;BP;BP;MF	nucleic acid binding;regulation of transcription, DNA-templated;intracellular;nucleic acid binding;regulation of transcription, DNA-templated;intracellular;nucleic acid binding;nucleic acid binding;regulation of transcription, DNA-templated;intracellular;nucleic acid binding;nucleus;metal ion binding;regulation of transcription, DNA-templated;DNA binding;intracellular;DNA-binding transcription fa…	hsa:81931	hsa05168	Herpes simplex virus 1 infection
ENSG00000147684	NDUFB9	NADH:ubiquinone oxidoreductase subunit B9	2704.16	1342.59	1.0116	9.8039e-76	6.373e-74	GO:0016020;GO:0055114;GO:0005739;GO:0005743;GO:0005739;GO:0005515;GO:0005747;GO:0006120;GO:0070469;GO:0032981;GO:0008137;GO:0005747;GO:0006120;GO:0032981;GO:0005747;GO:0005747;GO:0008137;GO:0005743;GO:0007605;GO:0006120;GO:0005739;GO:0005747;GO:0006120;GO:0005739;GO:0005747;GO:0006120;GO:0005739;GO:0005747;GO:0006120	CC;BP;CC;CC;CC;MF;CC;BP;CC;BP;MF;CC;BP;BP;CC;CC;MF;CC;BP;BP;CC;CC;BP;CC;CC;BP;CC;CC;BP	membrane;oxidation-reduction process;mitochondrion;mitochondrial inner membrane;mitochondrion;protein binding;mitochondrial respiratory chain complex I;mitochondrial electron transport, NADH to ubiquinone;respiratory chain;mitochondrial respiratory chain complex I assembly;NADH dehydrogenase (ubiquinone) activity;mitochondrial respiratory chain complex I;mitochondrial electron transport, NADH to …	hsa:4715;hsa:4715;hsa:4715;hsa:4715;hsa:4715;hsa:4715;hsa:4715;hsa:4715;hsa:4715;hsa:4715;hsa:4715;hsa:4715	hsa00190;hsa01100;hsa04714;hsa04723;hsa04932;hsa05010;hsa05012;hsa05014;hsa05016;hsa05020;hsa05022;hsa05415	Oxidative phosphorylation ;Metabolic pathways ;Thermogenesis ;Retrograde endocannabinoid signaling ;Non-alcoholic fatty liver disease ;Alzheimer disease ;Parkinson disease ;Amyotrophic lateral sclerosis ;Huntington disease ;Prion disease ;Pathways of neurodegeneration - multiple diseases ;Diabetic cardiomyopathy
ENSG00000133121	STARD13	StAR related lipid transfer domain containing 13	226.52	839.89	-1.8887	1.0813e-75	7.0169e-74	GO:0005737;GO:0016020;GO:0007165;GO:0005739;GO:0043547;GO:0005515;GO:0008289;GO:0005096;GO:0031966;GO:0005829;GO:0005096;GO:0051056;GO:0005811;GO:0043542;GO:0043542;GO:0090051;GO:0090051;GO:0097498;GO:0097498;GO:0005737;GO:0016020;GO:0007165;GO:0005739;GO:0043547;GO:0005515;GO:0008289;GO:0005096;GO:0031966;GO:0005829;GO:0005096;GO:0051056;GO:0005811;GO:0043542;GO:0043542;GO:0090051;GO:0090051;GO:…	CC;CC;BP;CC;BP;MF;MF;MF;CC;CC;MF;BP;CC;BP;BP;BP;BP;BP;BP;CC;CC;BP;CC;BP;MF;MF;MF;CC;CC;MF;BP;CC;BP;BP;BP;BP;BP;BP;CC;CC;BP;CC;BP;MF;MF;MF;CC;CC;MF;BP;CC;BP;BP;BP;BP;BP;BP	cytoplasm;membrane;signal transduction;mitochondrion;positive regulation of GTPase activity;protein binding;lipid binding;GTPase activator activity;mitochondrial membrane;cytosol;GTPase activator activity;regulation of small GTPase mediated signal transduction;lipid droplet;endothelial cell migration;endothelial cell migration;negative regulation of cell migration involved in sprouting angiogenes…
ENSG00000141551	CSNK1D	casein kinase 1 delta	919.9	1938.88	-1.0744	1.084e-75	7.022e-74	GO:0000166;GO:0004672;GO:0004674;GO:0005524;GO:0006468;GO:0001934;GO:0090263;GO:0005634;GO:0005634;GO:0005737;GO:0016020;GO:0000166;GO:0004672;GO:0004674;GO:0005524;GO:0006468;GO:0016740;GO:0016301;GO:0016310;GO:0005794;GO:0005794;GO:0005886;GO:0005886;GO:0005856;GO:0005515;GO:0048511;GO:0016055;GO:0048471;GO:0048471;GO:0005813;GO:0005815;GO:0005819;GO:0005819;GO:0000139;GO:0051225;GO:0018105;GO:…	MF;MF;MF;MF;BP;BP;BP;CC;CC;CC;CC;MF;MF;MF;MF;BP;MF;MF;BP;CC;CC;CC;CC;CC;MF;BP;BP;CC;CC;CC;CC;CC;CC;CC;BP;BP;BP;CC;CC;MF;BP;BP;BP;CC;MF;MF;MF;MF;BP;BP;BP;CC;CC;BP;BP;BP;BP;MF;BP;BP;MF;BP;BP;MF;BP;BP;BP;BP;BP;BP;BP;BP;BP;BP;BP;BP;BP;BP;BP;BP;CC;CC;BP;BP;CC;CC;CC;CC;MF;MF;MF;MF;BP;MF;MF;BP;CC;CC;CC;CC;CC;MF;BP;BP;CC;CC;CC;CC;CC;CC;CC;BP;BP;BP;CC;CC;MF;BP;BP;BP;CC;MF;MF;MF;MF;BP;BP;BP;CC;CC;BP;BP;BP;…	nucleotide binding;protein kinase activity;protein serine/threonine kinase activity;ATP binding;protein phosphorylation;positive regulation of protein phosphorylation;positive regulation of canonical Wnt signaling pathway;nucleus;nucleus;cytoplasm;membrane;nucleotide binding;protein kinase activity;protein serine/threonine kinase activity;ATP binding;protein phosphorylation;transferase activity;k…	hsa:1453;hsa:1453;hsa:1453;hsa:1453	hsa04340;hsa04390;hsa04540;hsa04710	Hedgehog signaling pathway ;Hippo signaling pathway ;Gap junction ;Circadian rhythm
ENSG00000100441	KHNYN	KH and NYN domain containing	181.83	689.08	-1.9196	2.1855e-75	1.4012e-73	GO:0003674;GO:0008150;GO:0005575;GO:0003723;GO:0003674;GO:0008150;GO:0005575;GO:0003723;GO:0003674;GO:0008150;GO:0005575;GO:0003723;GO:0003723	MF;BP;CC;MF;MF;BP;CC;MF;MF;BP;CC;MF;MF	molecular_function;biological_process;cellular_component;RNA binding;molecular_function;biological_process;cellular_component;RNA binding;molecular_function;biological_process;cellular_component;RNA binding;RNA binding
ENSG00000255248	MIR100HG	mir-100-let-7a-2-mir-125b-1 cluster host gene	1219.56	458.45	1.4106	2.2003e-75	1.4082e-73
ENSG00000125089	SH3TC1	SH3 domain and tetratricopeptide repeats 1	396.77	1087.89	-1.4553	2.4369e-75	1.5543e-73	GO:0008150;GO:0005575	BP;CC	biological_process;cellular_component
ENSG00000109654	TRIM2	tripartite motif containing 2	385.26	1062.73	-1.4663	3.3051e-75	2.1009e-73	GO:0008270;GO:0046872;GO:0005622;GO:0005737;GO:0005737;GO:0008270;GO:0046872;GO:0016740;GO:0016567;GO:0005622;GO:0008270;GO:0005515;GO:0004842;GO:0061630;GO:0043161;GO:0000209;GO:0043523;GO:0008270;GO:0046872;GO:0005622;GO:0005737;GO:0005737;GO:0008270;GO:0046872;GO:0016740;GO:0016567;GO:0005622;GO:0008270;GO:0005515;GO:0004842;GO:0061630;GO:0043161;GO:0000209;GO:0043523;GO:0046872;GO:0046872;GO:…	MF;MF;CC;CC;CC;MF;MF;MF;BP;CC;MF;MF;MF;MF;BP;BP;BP;MF;MF;CC;CC;CC;MF;MF;MF;BP;CC;MF;MF;MF;MF;BP;BP;BP;MF;MF;MF;CC	zinc ion binding;metal ion binding;intracellular;cytoplasm;cytoplasm;zinc ion binding;metal ion binding;transferase activity;protein ubiquitination;intracellular;zinc ion binding;protein binding;ubiquitin-protein transferase activity;ubiquitin protein ligase activity;proteasome-mediated ubiquitin-dependent protein catabolic process;protein polyubiquitination;regulation of neuron apoptotic process…
ENSG00000129810	SGO1	shugoshin 1	408.14	1127.25	-1.4682	4.8987e-75	3.0981e-73	GO:0005634;GO:0005737;GO:0005829;GO:0005654;GO:0051301;GO:0005694;GO:0005856;GO:0005515;GO:0007049;GO:0045132;GO:0071962;GO:0000775;GO:0000922;GO:0000922;GO:0005813;GO:0005815;GO:0007059;GO:0007059;GO:0000775;GO:0000776;GO:0000776;GO:0000777;GO:0005829;GO:0008608;GO:0019900;GO:0000779;GO:0010457;GO:0010457;GO:0045132;GO:0071962;GO:0005634;GO:0005737;GO:0005829;GO:0005654;GO:0051301;GO:0005694;GO:…	CC;CC;CC;CC;BP;CC;CC;MF;BP;BP;BP;CC;CC;CC;CC;CC;BP;BP;CC;CC;CC;CC;CC;BP;MF;CC;BP;BP;BP;BP;CC;CC;CC;CC;BP;CC;CC;MF;BP;BP;BP;CC;CC;CC;CC;CC;BP;BP;CC;CC;CC;CC;CC;BP;MF;CC;BP;BP;BP;BP;CC;CC;CC;CC;BP;CC;CC;MF;BP;BP;BP;CC;CC;CC;CC;CC;BP;BP;CC;CC;CC;CC;CC;BP;MF;CC;BP;BP;BP;BP;CC;CC;CC;CC;BP;CC;CC;MF;BP;BP;BP;CC;CC;CC;CC;CC;BP;BP;CC;CC;CC;CC;CC;BP;MF;CC;BP;BP;BP;BP;CC;CC;CC;CC;BP;CC;CC;MF;BP;BP;BP;CC;CC;…	nucleus;cytoplasm;cytosol;nucleoplasm;cell division;chromosome;cytoskeleton;protein binding;cell cycle;meiotic chromosome segregation;mitotic sister chromatid cohesion, centromeric;chromosome, centromeric region;spindle pole;spindle pole;centrosome;microtubule organizing center;chromosome segregation;chromosome segregation;chromosome, centromeric region;kinetochore;kinetochore;condensed chromosom…	hsa:151648	hsa04114	Oocyte meiosis
ENSG00000086102	NFX1	nuclear transcription factor, X-box binding 1	317.29	943.47	-1.575	8.1962e-75	5.1486e-73	GO:0003676;GO:0003723;GO:0005634;GO:0008270;GO:0046872;GO:0005634;GO:0005730;GO:0005829;GO:0016740;GO:0006355;GO:0003677;GO:0003700;GO:0005886;GO:0005634;GO:0000977;GO:0000122;GO:0001078;GO:0000981;GO:0000981;GO:0000981;GO:0001078;GO:0000122;GO:0016032;GO:0006954;GO:0006366;GO:0003700;GO:0000977;GO:0000122;GO:0000122;GO:0045347;GO:0003676;GO:0003723;GO:0005634;GO:0008270;GO:0046872;GO:0005634;GO:…	MF;MF;CC;MF;MF;CC;CC;CC;MF;BP;MF;MF;CC;CC;MF;BP;MF;MF;MF;MF;MF;BP;BP;BP;BP;MF;MF;BP;BP;BP;MF;MF;CC;MF;MF;CC;CC;CC;MF;BP;MF;MF;CC;CC;MF;BP;MF;MF;MF;MF;MF;BP;BP;BP;BP;MF;MF;BP	nucleic acid binding;RNA binding;nucleus;zinc ion binding;metal ion binding;nucleus;nucleolus;cytosol;transferase activity;regulation of transcription, DNA-templated;DNA binding;DNA-binding transcription factor activity;plasma membrane;nucleus;RNA polymerase II regulatory region sequence-specific DNA binding;negative regulation of transcription by RNA polymerase II;proximal promoter DNA-binding t…	hsa:4799	hsa05165	Human papillomavirus infection
ENSG00000100330	MTMR3	myotubularin related protein 3	629.86	165.03	1.9315	9.6975e-75	6.0712e-73	GO:0005737;GO:0005737;GO:0016020;GO:0016020;GO:0046872;GO:0016787;GO:0006629;GO:0004721;GO:0005515;GO:0004725;GO:0016311;GO:0035335;GO:0004725;GO:0005829;GO:0019898;GO:0019903;GO:0006661;GO:0004722;GO:0006470;GO:0004438;GO:0052629;GO:0004722;GO:0016236;GO:0042149;GO:2000785;GO:0046856;GO:0004438;GO:0004438;GO:0052629;GO:0060304;GO:1904562;GO:0046872;GO:0004725;GO:0016311;GO:0035335;GO:0005737;GO:…	CC;CC;CC;CC;MF;MF;BP;MF;MF;MF;BP;BP;MF;CC;CC;MF;BP;MF;BP;MF;MF;MF;BP;BP;BP;BP;MF;MF;MF;BP;BP;MF;MF;BP;BP;CC;CC;CC;CC;MF;MF;BP;MF;MF;MF;BP;BP;MF;CC;CC;MF;BP;MF;BP;MF;MF;MF;BP;BP;BP;BP;MF;MF;MF;BP;BP;CC;CC;CC;CC;MF;MF;BP;MF;MF;MF;BP;BP;MF;CC;CC;MF;BP;MF;BP;MF;MF;MF;BP;BP;BP;BP;MF;MF;MF;BP;BP;CC;CC;CC;CC;MF;MF;BP;MF;MF;MF;BP;BP;MF;CC;CC;MF;BP;MF;BP;MF;MF;MF;BP;BP;BP;BP;MF;MF;MF;BP;BP	cytoplasm;cytoplasm;membrane;membrane;metal ion binding;hydrolase activity;lipid metabolic process;phosphoprotein phosphatase activity;protein binding;protein tyrosine phosphatase activity;dephosphorylation;peptidyl-tyrosine dephosphorylation;protein tyrosine phosphatase activity;cytosol;extrinsic component of membrane;protein phosphatase binding;phosphatidylinositol biosynthetic process;protein …	hsa:8897;hsa:8897;hsa:8897;hsa:8897	hsa00562;hsa01100;hsa04070;hsa04140	Inositol phosphate metabolism ;Metabolic pathways ;Phosphatidylinositol signaling system ;Autophagy - animal
ENSG00000136819	C9orf78	chromosome 9 open reading frame 78	2460.99	1211.33	1.025	5.8325e-74	3.5972e-72	GO:0005829;GO:0005654;GO:0005515	CC;CC;MF	cytosol;nucleoplasm;protein binding
ENSG00000108100	CCNY	cyclin Y	1650.46	734.09	1.1674	1.2564e-73	7.6979e-72	GO:0005634;GO:0016020;GO:0051301;GO:0005886;GO:0005886;GO:0005515;GO:0007049;GO:0016055;GO:0019901;GO:0005886;GO:0000079;GO:0000086;GO:0016538;GO:0045737;GO:0005634;GO:0045737;GO:0060828;GO:0000308;GO:0016538;GO:0005634;GO:0016020;GO:0051301;GO:0005886;GO:0005886;GO:0005515;GO:0007049;GO:0016055;GO:0019901;GO:0005886;GO:0000079;GO:0000086;GO:0016538;GO:0045737;GO:0005634;GO:0045737;GO:0060828;GO:…	CC;CC;BP;CC;CC;MF;BP;BP;MF;CC;BP;BP;MF;BP;CC;BP;BP;CC;MF;CC;CC;BP;CC;CC;MF;BP;BP;MF;CC;BP;BP;MF;BP;CC;BP;BP;CC;MF;CC;CC;BP;CC;CC;MF;BP;BP;MF;CC;BP;BP;MF;BP;CC;BP;BP;CC;MF;CC;CC;BP;CC;CC;MF;BP;BP;MF;CC;BP;BP;MF;BP;CC;BP;BP;CC;MF	nucleus;membrane;cell division;plasma membrane;plasma membrane;protein binding;cell cycle;Wnt signaling pathway;protein kinase binding;plasma membrane;regulation of cyclin-dependent protein serine/threonine kinase activity;G2/M transition of mitotic cell cycle;cyclin-dependent protein serine/threonine kinase regulator activity;positive regulation of cyclin-dependent protein serine/threonine kinas…
ENSG00000116205	TCEANC2	transcription elongation factor A N-terminal and central domain containing 2	116.54	549.34	-2.234	3.4227e-73	2.0698e-71	GO:0005634;GO:0006351;GO:0005515;GO:0005634;GO:0006351	CC;BP;MF;CC;BP	nucleus;transcription, DNA-templated;protein binding;nucleus;transcription, DNA-templated
ENSG00000114491	UMPS	uridine monophosphate synthetase	443.26	1154.91	-1.3792	3.5022e-73	2.1145e-71	GO:0005634;GO:0005737;GO:0016740;GO:0009116;GO:0003824;GO:0016829;GO:0016757;GO:0016831;GO:0008152;GO:0006207;GO:0006221;GO:0005829;GO:0004588;GO:0004590;GO:0044205;GO:0004588;GO:0004588;GO:0004590;GO:0004590;GO:0006222;GO:0006222;GO:0007565;GO:0007595;GO:0035690;GO:0046134;GO:0009116;GO:0009116;GO:0003824;GO:0006207;GO:0006221;GO:0004588;GO:0004590	CC;CC;MF;BP;MF;MF;MF;MF;BP;BP;BP;CC;MF;MF;BP;MF;MF;MF;MF;BP;BP;BP;BP;BP;BP;BP;BP;MF;BP;BP;MF;MF	nucleus;cytoplasm;transferase activity;nucleoside metabolic process;catalytic activity;lyase activity;transferase activity, transferring glycosyl groups;carboxy-lyase activity;metabolic process;'de novo' pyrimidine nucleobase biosynthetic process;pyrimidine nucleotide biosynthetic process;cytosol;orotate phosphoribosyltransferase activity;orotidine-5'-phosphate decarboxylase activity;'de novo' UM…	hsa:7372;hsa:7372;hsa:7372;hsa:7372	hsa00240;hsa00983;hsa01100;hsa01240	Pyrimidine metabolism ;Drug metabolism - other enzymes ;Metabolic pathways ;Biosynthesis of cofactors
ENSG00000177283	FZD8	frizzled class receptor 8	481.26	1255.67	-1.381	3.9438e-73	2.3773e-71	GO:0016020;GO:0016021;GO:0016021;GO:0005794;GO:0005886;GO:0005515;GO:0007165;GO:0004888;GO:0004930;GO:0007166;GO:0007186;GO:0007275;GO:0016055;GO:0005886;GO:0017147;GO:0042813;GO:0060070;GO:0031625;GO:0042813;GO:0035567;GO:0030182;GO:0060070;GO:0030165;GO:0042813;GO:0005102;GO:0017147;GO:0030165;GO:0042813;GO:0000122;GO:0001525;GO:0001934;GO:0033077;GO:0043507;GO:0045944;GO:0060070;GO:0060070;GO:…	CC;CC;CC;CC;CC;MF;BP;MF;MF;BP;BP;BP;BP;CC;MF;MF;BP;MF;MF;BP;BP;BP;MF;MF;MF;MF;MF;MF;BP;BP;BP;BP;BP;BP;BP;BP;CC	membrane;integral component of membrane;integral component of membrane;Golgi apparatus;plasma membrane;protein binding;signal transduction;transmembrane signaling receptor activity;G protein-coupled receptor activity;cell surface receptor signaling pathway;G protein-coupled receptor signaling pathway;multicellular organism development;Wnt signaling pathway;plasma membrane;Wnt-protein binding;Wnt-…	hsa:8325;hsa:8325;hsa:8325;hsa:8325;hsa:8325;hsa:8325;hsa:8325;hsa:8325;hsa:8325;hsa:8325;hsa:8325;hsa:8325;hsa:8325;hsa:8325;hsa:8325	hsa04150;hsa04310;hsa04390;hsa04550;hsa04916;hsa04934;hsa05010;hsa05022;hsa05165;hsa05200;hsa05205;hsa05217;hsa05224;hsa05225;hsa05226	mTOR signaling pathway ;Wnt signaling pathway ;Hippo signaling pathway ;Signaling pathways regulating pluripotency of stem cells ;Melanogenesis ;Cushing syndrome ;Alzheimer disease ;Pathways of neurodegeneration - multiple diseases ;Human papillomavirus infection ;Pathways in cancer ;Proteoglycans in cancer ;Basal cell carcinoma ;Breast cancer ;Hepatocellular carcinoma ;Gastric cancer
Novel.30079	-	-	497.4	5.16	6.5796	4.6667e-73	2.8085e-71
ENSG00000135709	KIAA0513	KIAA0513	419.24	1154.98	-1.4637	6.7929e-73	4.075e-71	GO:0005737;GO:0005737;GO:0005737;GO:0005737	CC;CC;CC;CC	cytoplasm;cytoplasm;cytoplasm;cytoplasm
ENSG00000177853	ZNF518A	zinc finger protein 518A	750.65	1716.26	-1.1946	8.906e-73	5.334e-71	GO:0003676;GO:0005634;GO:0046872;GO:0003677;GO:0005634;GO:0006357;GO:0000981;GO:0003676;GO:0003676;GO:0005634;GO:0046872;GO:0003677;GO:0005634;GO:0006357;GO:0000981;GO:0003676;GO:0005634;GO:0046872;GO:0003677;GO:0005634;GO:0006357;GO:0000981	MF;CC;MF;MF;CC;BP;MF;MF;MF;CC;MF;MF;CC;BP;MF;MF;CC;MF;MF;CC;BP;MF	nucleic acid binding;nucleus;metal ion binding;DNA binding;nucleus;regulation of transcription by RNA polymerase II;DNA-binding transcription factor activity, RNA polymerase II-specific;nucleic acid binding;nucleic acid binding;nucleus;metal ion binding;DNA binding;nucleus;regulation of transcription by RNA polymerase II;DNA-binding transcription factor activity, RNA polymerase II-specific;nuclei…
ENSG00000269821	KCNQ1OT1	KCNQ1 opposite strand/antisense transcript 1	424.33	1121.49	-1.4022	1.0222e-72	6.1124e-71
ENSG00000168653	NDUFS5	NADH:ubiquinone oxidoreductase subunit S5	4364.91	2158.72	1.0176	1.1846e-72	7.0722e-71	GO:0016020;GO:0055114;GO:0005743;GO:0005739;GO:0005739;GO:0070469;GO:0005758;GO:0032981;GO:0008137;GO:0005747;GO:0006120;GO:0032981;GO:0032981;GO:0005747;GO:0005747;GO:0005743;GO:0016020;GO:0055114;GO:0005743;GO:0005739;GO:0005739;GO:0070469;GO:0005758;GO:0032981;GO:0008137;GO:0005747;GO:0006120;GO:0032981;GO:0032981;GO:0005747;GO:0005747;GO:0005743	CC;BP;CC;CC;CC;CC;CC;BP;MF;CC;BP;BP;BP;CC;CC;CC;CC;BP;CC;CC;CC;CC;CC;BP;MF;CC;BP;BP;BP;CC;CC;CC	membrane;oxidation-reduction process;mitochondrial inner membrane;mitochondrion;mitochondrion;respiratory chain;mitochondrial intermembrane space;mitochondrial respiratory chain complex I assembly;NADH dehydrogenase (ubiquinone) activity;mitochondrial respiratory chain complex I;mitochondrial electron transport, NADH to ubiquinone;mitochondrial respiratory chain complex I assembly;mitochondrial r…	hsa:4725;hsa:4725;hsa:4725;hsa:4725;hsa:4725;hsa:4725;hsa:4725;hsa:4725;hsa:4725;hsa:4725;hsa:4725;hsa:4725	hsa00190;hsa01100;hsa04714;hsa04723;hsa04932;hsa05010;hsa05012;hsa05014;hsa05016;hsa05020;hsa05022;hsa05415	Oxidative phosphorylation ;Metabolic pathways ;Thermogenesis ;Retrograde endocannabinoid signaling ;Non-alcoholic fatty liver disease ;Alzheimer disease ;Parkinson disease ;Amyotrophic lateral sclerosis ;Huntington disease ;Prion disease ;Pathways of neurodegeneration - multiple diseases ;Diabetic cardiomyopathy
Novel.30073	-	-	1354.11	18.59	6.1879	1.6338e-72	9.7231e-71
ENSG00000089248	ERP29	endoplasmic reticulum protein 29	3509.09	1670.23	1.0731	1.7849e-72	1.0588e-70	GO:0016020;GO:0005783;GO:0042470;GO:0005783;GO:0005783;GO:0009306;GO:0005788;GO:0042803;GO:0051087;GO:0010628;GO:0010629;GO:0009986;GO:0043335;GO:0042803;GO:0051087;GO:0000187;GO:0001934;GO:0006457;GO:0006886;GO:0050709;GO:1902235;GO:0005788;GO:0005790;GO:0005790;GO:0009986;GO:0030133;GO:0030133;GO:0016020;GO:0005783;GO:0042470;GO:0005783;GO:0005783;GO:0009306;GO:0005788;GO:0042803;GO:0051087;GO:…	CC;CC;CC;CC;CC;BP;CC;MF;MF;BP;BP;CC;BP;MF;MF;BP;BP;BP;BP;BP;BP;CC;CC;CC;CC;CC;CC;CC;CC;CC;CC;CC;BP;CC;MF;MF;BP;BP;CC;BP;BP;BP;BP;BP;BP;CC;CC;CC;BP;CC;CC;BP;CC	membrane;endoplasmic reticulum;melanosome;endoplasmic reticulum;endoplasmic reticulum;protein secretion;endoplasmic reticulum lumen;protein homodimerization activity;chaperone binding;positive regulation of gene expression;negative regulation of gene expression;cell surface;protein unfolding;protein homodimerization activity;chaperone binding;activation of MAPK activity;positive regulation of pro…	hsa:10961	hsa04141	Protein processing in endoplasmic reticulum
Novel.15609	-	-	1319.2	525.97	1.3251	2.4607e-72	1.4574e-70
ENSG00000160094	ZNF362	zinc finger protein 362	618.4	1541.63	-1.3132	3.9749e-72	2.3468e-70	GO:0003676;GO:0005634;GO:0046872;GO:0003677;GO:0006357;GO:0000981;GO:0003676;GO:0005634;GO:0046872;GO:0003677;GO:0006357;GO:0000981	MF;CC;MF;MF;BP;MF;MF;CC;MF;MF;BP;MF	nucleic acid binding;nucleus;metal ion binding;DNA binding;regulation of transcription by RNA polymerase II;DNA-binding transcription factor activity, RNA polymerase II-specific;nucleic acid binding;nucleus;metal ion binding;DNA binding;regulation of transcription by RNA polymerase II;DNA-binding transcription factor activity, RNA polymerase II-specific
ENSG00000008405	CRY1	cryptochrome circadian regulator 1	1469.65	594.58	1.3019	4.1823e-72	2.4653e-70	GO:0005634;GO:0005634;GO:0005737;GO:0000166;GO:0048511;GO:0050896;GO:0006094;GO:0005515;GO:0009881;GO:0018298;GO:0019902;GO:0003690;GO:0003677;GO:0000122;GO:0045892;GO:0045892;GO:0032922;GO:2000323;GO:0031397;GO:0006975;GO:0042752;GO:0042754;GO:0043153;GO:0042593;GO:0035257;GO:0045744;GO:2000001;GO:0033762;GO:0003690;GO:0008134;GO:0009882;GO:0019900;GO:0019901;GO:0035257;GO:0042826;GO:0070888;GO:…	CC;CC;CC;MF;BP;BP;BP;MF;MF;BP;MF;MF;MF;BP;BP;BP;BP;BP;BP;BP;BP;BP;BP;BP;MF;BP;BP;BP;MF;MF;MF;MF;MF;MF;MF;MF;BP;BP;BP;BP;BP;BP;BP;BP;BP;BP;BP;BP;BP;BP;BP;BP;BP;BP;BP;CC	nucleus;nucleus;cytoplasm;nucleotide binding;rhythmic process;response to stimulus;gluconeogenesis;protein binding;photoreceptor activity;protein-chromophore linkage;phosphatase binding;double-stranded DNA binding;DNA binding;negative regulation of transcription by RNA polymerase II;negative regulation of transcription, DNA-templated;negative regulation of transcription, DNA-templated;circadian r…	hsa:1407	hsa04710	Circadian rhythm
ENSG00000174405	LIG4	DNA ligase 4	349.14	1076.83	-1.6307	5.4326e-72	3.1922e-70	GO:0005634;GO:0005634;GO:0046872;GO:0000166;GO:0005524;GO:0005654;GO:0003677;GO:0003677;GO:0051301;GO:0006281;GO:0016874;GO:0016874;GO:0005515;GO:0006310;GO:0006974;GO:0007049;GO:0006260;GO:0036464;GO:0003909;GO:0003910;GO:0003910;GO:0051103;GO:0071897;GO:0005654;GO:0008283;GO:0000784;GO:0050769;GO:0008022;GO:0043524;GO:0010332;GO:0006303;GO:0006303;GO:0051402;GO:0001701;GO:0048146;GO:0000793;GO:…	CC;CC;MF;MF;MF;CC;MF;MF;BP;BP;MF;MF;MF;BP;BP;BP;BP;CC;MF;MF;MF;BP;BP;CC;BP;CC;BP;MF;BP;BP;BP;BP;BP;BP;BP;CC;BP;BP;BP;BP;BP;BP;BP;BP;BP;BP;BP;BP;BP;BP;BP;BP;CC;BP;BP;MF;MF;BP;BP;BP;BP;BP;BP;BP;BP;CC;CC;CC;CC;CC;CC;CC;MF;MF;MF;CC;MF;MF;BP;BP;MF;MF;MF;BP;BP;BP;BP;CC;MF;MF;MF;BP;BP;BP;BP;BP;BP;BP;BP;BP;BP;BP;BP;BP;BP;BP;BP;BP;BP;BP;BP;BP;BP;BP;BP;CC;CC;BP;CC;BP;MF;BP;BP;BP;BP;BP;BP;BP;CC;BP;BP;BP;BP;…	nucleus;nucleus;metal ion binding;nucleotide binding;ATP binding;nucleoplasm;DNA binding;DNA binding;cell division;DNA repair;ligase activity;ligase activity;protein binding;DNA recombination;cellular response to DNA damage stimulus;cell cycle;DNA replication;cytoplasmic ribonucleoprotein granule;DNA ligase activity;DNA ligase (ATP) activity;DNA ligase (ATP) activity;DNA ligation involved in DNA …	hsa:3981	hsa03450	Non-homologous end-joining
ENSG00000139651	ZNF740	zinc finger protein 740	120.21	552.55	-2.1985	1.2011e-71	6.9917e-70	GO:0003676;GO:0005634;GO:0046872;GO:0003700;GO:0000981;GO:0045944;GO:0005654;GO:0044212	MF;CC;MF;MF;MF;BP;CC;MF	nucleic acid binding;nucleus;metal ion binding;DNA-binding transcription factor activity;DNA-binding transcription factor activity, RNA polymerase II-specific;positive regulation of transcription by RNA polymerase II;nucleoplasm;transcription regulatory region DNA binding
ENSG00000145675	PIK3R1	phosphoinositide-3-kinase regulatory subunit 1	326.65	1013.48	-1.6369	1.7474e-71	1.0156e-69	GO:0046326;GO:1903078;GO:0005634;GO:0005737;GO:0016020;GO:0015031;GO:0007165;GO:0005515;GO:0036092;GO:0038095;GO:0038096;GO:0050900;GO:0005886;GO:0050852;GO:0045944;GO:0045944;GO:0005829;GO:0050821;GO:0035014;GO:0016032;GO:0042307;GO:0007186;GO:0008286;GO:0035014;GO:0005942;GO:0046854;GO:0046935;GO:0043551;GO:2001275;GO:0005942;GO:0043066;GO:0019903;GO:0008134;GO:0030168;GO:0046934;GO:0007411;GO:…	BP;BP;CC;CC;CC;BP;BP;MF;BP;BP;BP;BP;CC;BP;BP;BP;CC;BP;MF;BP;BP;BP;BP;MF;CC;BP;MF;BP;BP;CC;BP;MF;MF;BP;MF;BP;BP;BP;MF;MF;BP;BP;BP;BP;BP;BP;MF;BP;BP;BP;MF;BP;BP;BP;BP;BP;BP;MF;BP;MF;MF;MF;MF;MF;MF;MF;MF;BP;BP;BP;BP;BP;BP;BP;BP;BP;BP;BP;BP;BP;BP;BP;BP;BP;BP;BP;BP;BP;BP;BP;CC;CC;CC;CC;CC;CC;CC;CC;CC;CC;BP;BP;CC;CC;CC;BP;BP;MF;BP;BP;BP;BP;CC;BP;BP;BP;CC;BP;MF;BP;BP;BP;BP;MF;CC;BP;MF;BP;BP;CC;BP;MF;MF;…	positive regulation of glucose import;positive regulation of protein localization to plasma membrane;nucleus;cytoplasm;membrane;protein transport;signal transduction;protein binding;phosphatidylinositol-3-phosphate biosynthetic process;Fc-epsilon receptor signaling pathway;Fc-gamma receptor signaling pathway involved in phagocytosis;leukocyte migration;plasma membrane;T cell receptor signaling pa…	hsa:5295;hsa:5295;hsa:5295;hsa:5295;hsa:5295;hsa:5295;hsa:5295;hsa:5295;hsa:5295;hsa:5295;hsa:5295;hsa:5295;hsa:5295;hsa:5295;hsa:5295;hsa:5295;hsa:5295;hsa:5295;hsa:5295;hsa:5295;hsa:5295;hsa:5295;hsa:5295;hsa:5295;hsa:5295;hsa:5295;hsa:5295;hsa:5295;hsa:5295;hsa:5295;hsa:5295;hsa:5295;hsa:5295;hsa:5295;hsa:5295;hsa:5295;hsa:5295;hsa:5295;hsa:5295;hsa:5295;hsa:5295;hsa:5295;hsa:5295;hsa:5295;hsa…	hsa01521;hsa01522;hsa01524;hsa04012;hsa04014;hsa04015;hsa04024;hsa04062;hsa04066;hsa04068;hsa04070;hsa04071;hsa04072;hsa04140;hsa04150;hsa04151;hsa04152;hsa04210;hsa04211;hsa04213;hsa04218;hsa04360;hsa04370;hsa04380;hsa04510;hsa04550;hsa04611;hsa04613;hsa04620;hsa04625;hsa04630;hsa04650;hsa04660;hsa04662;hsa04664;hsa04666;hsa04668;hsa04670;hsa04722;hsa04725;hsa04750;hsa04810;hsa04910;hsa04914;hsa…	EGFR tyrosine kinase inhibitor resistance ;Endocrine resistance ;Platinum drug resistance ;ErbB signaling pathway ;Ras signaling pathway ;Rap1 signaling pathway ;cAMP signaling pathway ;Chemokine signaling pathway ;HIF-1 signaling pathway ;FoxO signaling pathway ;Phosphatidylinositol signaling system ;Sphingolipid signaling pathway ;Phospholipase D signaling pathway ;Autophagy - animal ;mTOR sign…
ENSG00000112584	FAM120B	family with sequence similarity 120B	946.25	1964.51	-1.0546	2.0203e-71	1.1706e-69	GO:0005634;GO:0005634;GO:0035357;GO:0045444;GO:0005634;GO:0005515;GO:0030154;GO:0005634;GO:0045444;GO:0035357;GO:0005634;GO:0005515;GO:0030154;GO:0005634;GO:0045444;GO:0035357	CC;CC;BP;BP;CC;MF;BP;CC;BP;BP;CC;MF;BP;CC;BP;BP	nucleus;nucleus;peroxisome proliferator activated receptor signaling pathway;fat cell differentiation;nucleus;protein binding;cell differentiation;nucleus;fat cell differentiation;peroxisome proliferator activated receptor signaling pathway;nucleus;protein binding;cell differentiation;nucleus;fat cell differentiation;peroxisome proliferator activated receptor signaling pathway
ENSG00000160888	IER2	immediate early response 2	1209.19	476.66	1.3433	3.342e-71	1.9214e-69	GO:0005634;GO:0005634;GO:0005737;GO:0005737;GO:0005654;GO:0006366;GO:0003677;GO:0003677;GO:0001228;GO:0045944;GO:0000977;GO:0030182;GO:0048870;GO:0071774;GO:0005634;GO:0005634;GO:0005737;GO:0005737;GO:0005654;GO:0006366;GO:0003677;GO:0003677;GO:0001228;GO:0045944;GO:0000977;GO:0030182;GO:0048870;GO:0071774;GO:0005634;GO:0005634;GO:0005737;GO:0005737;GO:0005654;GO:0006366;GO:0003677;GO:0003677;GO:…	CC;CC;CC;CC;CC;BP;MF;MF;MF;BP;MF;BP;BP;BP;CC;CC;CC;CC;CC;BP;MF;MF;MF;BP;MF;BP;BP;BP;CC;CC;CC;CC;CC;BP;MF;MF;MF;BP;MF;BP;BP;BP	nucleus;nucleus;cytoplasm;cytoplasm;nucleoplasm;transcription by RNA polymerase II;DNA binding;DNA binding;DNA-binding transcription activator activity, RNA polymerase II-specific;positive regulation of transcription by RNA polymerase II;RNA polymerase II regulatory region sequence-specific DNA binding;neuron differentiation;cell motility;response to fibroblast growth factor;nucleus;nucleus;cytop…
ENSG00000151849	CENPJ	centromere protein J	821.42	1734.1	-1.0788	3.3925e-71	1.9475e-69	GO:0005737;GO:0005813;GO:0005654;GO:0005886;GO:0051301;GO:0005856;GO:0005515;GO:0051301;GO:0015631;GO:0005874;GO:0005815;GO:0005634;GO:0042802;GO:0005814;GO:0005829;GO:0019901;GO:0005814;GO:0000086;GO:0010389;GO:0097711;GO:0046599;GO:0019904;GO:0015631;GO:0007099;GO:0046785;GO:0007020;GO:1903724;GO:0046599;GO:0061511;GO:1904951;GO:0007224;GO:0044458;GO:0051298;GO:0098534;GO:1902857;GO:1903087;GO:…	CC;CC;CC;CC;BP;CC;MF;BP;MF;CC;CC;CC;MF;CC;CC;MF;CC;BP;BP;BP;BP;MF;MF;BP;BP;BP;BP;BP;BP;BP;BP;BP;BP;BP;BP;BP;BP;CC;CC;BP;MF;CC;BP;CC;CC;CC;CC;BP;CC;MF;BP;MF;CC;CC;CC;MF;CC;CC;MF;CC;BP;BP;BP;BP;MF;MF;BP;BP;BP;BP;BP;BP;BP;CC;CC;CC;CC;BP;MF;CC;BP	cytoplasm;centrosome;nucleoplasm;plasma membrane;cell division;cytoskeleton;protein binding;cell division;tubulin binding;microtubule;microtubule organizing center;nucleus;identical protein binding;centriole;cytosol;protein kinase binding;centriole;G2/M transition of mitotic cell cycle;regulation of G2/M transition of mitotic cell cycle;ciliary basal body-plasma membrane docking;regulation of cen…
ENSG00000155850	SLC26A2	solute carrier family 26 member 2	142.55	612.88	-2.1109	4.2185e-71	2.4179e-69	GO:0016020;GO:0016021;GO:0055085;GO:0006811;GO:0005886;GO:0015701;GO:1902476;GO:0008271;GO:0015116;GO:0008272;GO:0001503;GO:0005886;GO:0005887;GO:0070062;GO:0042391;GO:0016021;GO:0015116;GO:1902358;GO:0005887;GO:0016020;GO:0006811;GO:0050428;GO:0015106;GO:0015108;GO:0015116;GO:0015301;GO:0019531;GO:0019532;GO:0015116;GO:1902358;GO:0016324;GO:0031528;GO:0016020;GO:0016021;GO:0055085;GO:0006811;GO:…	CC;CC;BP;BP;CC;BP;BP;MF;MF;BP;BP;CC;CC;CC;BP;CC;MF;BP;CC;CC;BP;BP;MF;MF;MF;MF;MF;BP;MF;BP;CC;CC;CC;CC;BP;BP;MF;MF;BP;BP;BP	membrane;integral component of membrane;transmembrane transport;ion transport;plasma membrane;bicarbonate transport;chloride transmembrane transport;secondary active sulfate transmembrane transporter activity;sulfate transmembrane transporter activity;sulfate transport;ossification;plasma membrane;integral component of plasma membrane;extracellular exosome;regulation of membrane potential;integra…
ENSG00000163104	SMARCAD1	SWI/SNF-related, matrix-associated actin-dependent regulator of chromatin, subfamily a, containing DEAD/H box 1	835.47	1795.85	-1.1061	4.5973e-71	2.631e-69	GO:0005634;GO:0000166;GO:0005524;GO:0005654;GO:0016787;GO:0006325;GO:0006325;GO:0004386;GO:0003677;GO:0003677;GO:0005694;GO:0006281;GO:0006974;GO:0045893;GO:0009117;GO:0003676;GO:0005515;GO:0051260;GO:0035861;GO:0016363;GO:0006338;GO:0070932;GO:0000792;GO:0051304;GO:0043044;GO:0043596;GO:0000729;GO:0070933;GO:0000018;GO:0000792;GO:0005634;GO:0000166;GO:0005524;GO:0005654;GO:0016787;GO:0006325;GO:…	CC;MF;MF;CC;MF;BP;BP;MF;MF;MF;CC;BP;BP;BP;BP;MF;MF;BP;CC;CC;BP;BP;CC;BP;BP;CC;BP;BP;BP;CC;CC;MF;MF;CC;MF;BP;BP;MF;MF;MF;CC;BP;BP;BP;BP;MF;MF;BP;CC;CC;BP;BP;CC;BP;BP;CC;BP;BP;BP;CC;MF;MF;CC;MF;BP;BP;MF;MF;MF;CC;BP;BP;BP;BP;MF;MF;BP;CC;CC;BP;BP;CC;BP;BP;CC;BP;BP;BP;CC;MF;MF;CC;MF;BP;BP;MF;MF;MF;CC;BP;BP;BP;BP;MF;MF;BP;CC;CC;BP;BP;CC;BP;BP;CC;BP;BP;BP	nucleus;nucleotide binding;ATP binding;nucleoplasm;hydrolase activity;chromatin organization;chromatin organization;helicase activity;DNA binding;DNA binding;chromosome;DNA repair;cellular response to DNA damage stimulus;positive regulation of transcription, DNA-templated;nucleotide metabolic process;nucleic acid binding;protein binding;protein homooligomerization;site of double-strand break;nucl…	hsa:56916	hsa04550	Signaling pathways regulating pluripotency of stem cells
ENSG00000168772	CXXC4	CXXC finger protein 4	80.63	465.96	-2.5297	4.804e-71	2.745e-69	GO:0008270;GO:0003677	MF;MF	zinc ion binding;DNA binding	hsa:80319	hsa04310	Wnt signaling pathway
ENSG00000105701	FKBP8	FK506 binding protein 8	3583.99	1758.3	1.0294	5.1936e-71	2.9631e-69	GO:0016020;GO:0016020;GO:0016021;GO:0046872;GO:0016853;GO:0005783;GO:0005829;GO:0005739;GO:0003755;GO:0005739;GO:0005515;GO:0000413;GO:0006915;GO:0042802;GO:0031966;GO:0016032;GO:0032991;GO:0035556;GO:0097718;GO:0001933;GO:0005783;GO:0005829;GO:0005739;GO:0016020;GO:0016020;GO:0016021;GO:0046872;GO:0016853;GO:0005783;GO:0005829;GO:0005739;GO:0003755;GO:0005739;GO:0005515;GO:0000413;GO:0006915;GO:…	CC;CC;CC;MF;MF;CC;CC;CC;MF;CC;MF;BP;BP;MF;CC;BP;CC;BP;MF;BP;CC;CC;CC;CC;CC;CC;MF;MF;CC;CC;CC;MF;CC;MF;BP;BP;MF;CC;BP;CC;BP;MF;BP;CC;CC;CC;MF;MF;CC;CC;CC;MF;CC;MF;BP;BP;MF;CC;BP;CC;BP;MF;BP;CC;CC;CC;MF;MF;CC;CC;CC;MF;CC;MF;BP;BP;MF;CC;BP;CC;BP;MF;BP;BP;BP;BP;BP;BP;BP;BP;BP;BP;BP;BP;CC;CC;CC;CC;CC;CC;CC;MF;MF;BP;MF;MF;BP;MF;MF;BP;MF;MF;BP	membrane;membrane;integral component of membrane;metal ion binding;isomerase activity;endoplasmic reticulum;cytosol;mitochondrion;peptidyl-prolyl cis-trans isomerase activity;mitochondrion;protein binding;protein peptidyl-prolyl isomerization;apoptotic process;identical protein binding;mitochondrial membrane;viral process;protein-containing complex;intracellular signal transduction;disordered dom…
ENSG00000103363	ELOB	elongin B	1481.67	633.19	1.2287	7.3289e-71	4.1686e-69	GO:0005634;GO:0016567;GO:0006368;GO:0005515;GO:0070449;GO:0030891;GO:0005654;GO:0005829;GO:0043687;GO:0031625;GO:0006366;GO:0006368;GO:0065003;GO:0031466;GO:0061418;GO:0030891;GO:0031462;GO:0070449;GO:0005634;GO:0016567;GO:0006368;GO:0005515;GO:0070449;GO:0030891;GO:0005654;GO:0005829;GO:0043687;GO:0031625;GO:0006366;GO:0006368;GO:0065003;GO:0031466;GO:0061418;GO:0030891;GO:0031462;GO:0070449;GO:…	CC;BP;BP;MF;CC;CC;CC;CC;BP;MF;BP;BP;BP;CC;BP;CC;CC;CC;CC;BP;BP;MF;CC;CC;CC;CC;BP;MF;BP;BP;BP;CC;BP;CC;CC;CC;BP;MF;BP;CC;CC;BP;CC;CC;BP;CC;CC	nucleus;protein ubiquitination;transcription elongation from RNA polymerase II promoter;protein binding;elongin complex;VCB complex;nucleoplasm;cytosol;post-translational protein modification;ubiquitin protein ligase binding;transcription by RNA polymerase II;transcription elongation from RNA polymerase II promoter;protein-containing complex assembly;Cul5-RING ubiquitin ligase complex;regulation …	hsa:6923;hsa:6923;hsa:6923;hsa:6923;hsa:6923	hsa04066;hsa04120;hsa05170;hsa05200;hsa05211	HIF-1 signaling pathway ;Ubiquitin mediated proteolysis ;Human immunodeficiency virus 1 infection ;Pathways in cancer ;Renal cell carcinoma
ENSG00000176095	IP6K1	inositol hexakisphosphate kinase 1	233.37	762.3	-1.706	9.3924e-71	5.3261e-69	GO:0005634;GO:0005737;GO:0005634;GO:0000166;GO:0005524;GO:0005829;GO:0016740;GO:0016301;GO:0016310;GO:0001650;GO:0032958;GO:0005515;GO:0000832;GO:0052723;GO:0052724;GO:0005654;GO:0005829;GO:0120163;GO:0043647;GO:0000828;GO:0000829;GO:0046854;GO:0000827;GO:0000828;GO:0052836;GO:0052839;GO:0005634;GO:0005829;GO:0016740;GO:0016301;GO:0016310;GO:0001650;GO:0032958;GO:0005634;GO:0005737;GO:0005634;GO:…	CC;CC;CC;MF;MF;CC;MF;MF;BP;CC;BP;MF;MF;MF;MF;CC;CC;BP;BP;MF;MF;BP;MF;MF;MF;MF;CC;CC;MF;MF;BP;CC;BP;CC;CC;CC;MF;MF;CC;MF;MF;BP;CC;BP;MF;MF;MF;MF;CC;CC;BP;BP;MF;MF;BP;MF;MF;MF;MF;CC;CC;CC;MF;MF;CC;MF;MF;BP;CC;BP;MF;BP;MF;MF;MF;CC;CC;BP;BP;MF;MF;BP;MF;MF;MF;MF;CC;CC;CC;MF;MF;CC;MF;MF;BP;CC;BP;MF;MF;MF;MF;CC;CC;BP;BP;MF;MF;BP;MF;MF;MF;MF	nucleus;cytoplasm;nucleus;nucleotide binding;ATP binding;cytosol;transferase activity;kinase activity;phosphorylation;fibrillar center;inositol phosphate biosynthetic process;protein binding;inositol hexakisphosphate 5-kinase activity;inositol hexakisphosphate 1-kinase activity;inositol hexakisphosphate 3-kinase activity;nucleoplasm;cytosol;negative regulation of cold-induced thermogenesis;inosit…	hsa:9807	hsa04070	Phosphatidylinositol signaling system
ENSG00000198799	LRIG2	leucine rich repeats and immunoglobulin like domains 2	51.25	396.79	-2.9544	9.7023e-71	5.4935e-69	GO:0005737;GO:0016020;GO:0016021;GO:0005886;GO:0005615;GO:0031012;GO:0005102;GO:0007605;GO:0010640;GO:0010977;GO:0048679;GO:0048681;GO:0051045;GO:0060384;GO:2000010;GO:2001222;GO:0030426;GO:0043005;GO:0043025;GO:0097708	CC;CC;CC;CC;CC;CC;MF;BP;BP;BP;BP;BP;BP;BP;BP;BP;CC;CC;CC;CC	cytoplasm;membrane;integral component of membrane;plasma membrane;extracellular space;extracellular matrix;signaling receptor binding;sensory perception of sound;regulation of platelet-derived growth factor receptor signaling pathway;negative regulation of neuron projection development;regulation of axon regeneration;negative regulation of axon regeneration;negative regulation of membrane protein…	hsa:9860	hsa04360	Axon guidance
ENSG00000198646	NCOA6	nuclear receptor coactivator 6	858.43	1808.36	-1.0753	1.0144e-70	5.7348e-69	GO:0005634;GO:0003713;GO:1903508;GO:0005634;GO:0005634;GO:0005634;GO:0043231;GO:0005829;GO:0005654;GO:0003713;GO:0005515;GO:0006281;GO:0006310;GO:0006260;GO:0003713;GO:0030374;GO:0045893;GO:0045944;GO:0045944;GO:0005654;GO:0007507;GO:0030331;GO:0003682;GO:0005667;GO:0035097;GO:0019899;GO:0035097;GO:0006352;GO:0007420;GO:0030520;GO:0042921;GO:0019216;GO:0006974;GO:0005667;GO:0046966;GO:0030374;GO:…	CC;MF;BP;CC;CC;CC;CC;CC;CC;MF;MF;BP;BP;BP;MF;MF;BP;BP;BP;CC;BP;MF;MF;CC;CC;MF;CC;BP;BP;BP;BP;BP;BP;CC;MF;MF;BP;MF;BP;CC;CC;CC;CC;CC;CC;MF;MF;BP;BP;BP;MF;MF;BP;BP;BP;CC;BP;MF;MF;CC;CC;MF;CC;BP;BP;BP;BP;BP;BP;CC;MF;MF;BP;MF;BP;CC;CC;CC;MF;BP;CC;CC;CC;MF;BP	nucleus;transcription coactivator activity;positive regulation of nucleic acid-templated transcription;nucleus;nucleus;nucleus;intracellular membrane-bounded organelle;cytosol;nucleoplasm;transcription coactivator activity;protein binding;DNA repair;DNA recombination;DNA replication;transcription coactivator activity;nuclear receptor transcription coactivator activity;positive regulation of trans…
ENSG00000139372	TDG	thymine DNA glycosylase	312.64	917.57	-1.5578	1.0925e-70	6.167e-69	GO:0005634;GO:0005634;GO:0005654;GO:0016787;GO:0006325;GO:0003677;GO:0005886;GO:0042803;GO:0006281;GO:0005515;GO:0006974;GO:0006298;GO:0005634;GO:0005654;GO:0003690;GO:0019104;GO:0006284;GO:0003684;GO:0006284;GO:0006285;GO:0045008;GO:0080111;GO:0000287;GO:0040029;GO:0019104;GO:0032183;GO:0045995;GO:0005524;GO:0004844;GO:0031404;GO:0043621;GO:0030983;GO:0019104;GO:0003677;GO:0003712;GO:0004844;GO:…	CC;CC;CC;MF;BP;MF;CC;MF;BP;MF;BP;BP;CC;CC;MF;MF;BP;MF;BP;BP;BP;BP;MF;BP;MF;MF;BP;MF;MF;MF;MF;MF;MF;MF;MF;MF;MF;MF;MF;MF;MF;MF;MF;MF;MF;BP;BP;BP;BP;BP;BP;BP;BP;BP;BP;BP;CC;BP;MF;CC;CC;BP;MF;CC;CC;BP;MF;CC;CC;BP;MF;BP;MF	nucleus;nucleus;nucleoplasm;hydrolase activity;chromatin organization;DNA binding;plasma membrane;protein homodimerization activity;DNA repair;protein binding;cellular response to DNA damage stimulus;mismatch repair;nucleus;nucleoplasm;double-stranded DNA binding;DNA N-glycosylase activity;base-excision repair;damaged DNA binding;base-excision repair;base-excision repair, AP site formation;depyri…	hsa:6996	hsa03410	Base excision repair
ENSG00000170615	SLC26A5	solute carrier family 26 member 5	306.6	11.42	4.7586	1.644e-70	9.2381e-69	GO:0016020;GO:0016021;GO:0055085;GO:0007605;GO:0005886;GO:0015701;GO:0008271;GO:0015116;GO:0008272;GO:1902358;GO:0042391;GO:0016021;GO:0007605;GO:0015116;GO:0008360;GO:0015106;GO:0015108;GO:0015301;GO:0019531;GO:0019532;GO:0016020;GO:0016021;GO:0055085;GO:0007605;GO:0005886;GO:0015701;GO:0008271;GO:0015116;GO:0008272;GO:1902358;GO:0042391;GO:0016021;GO:0007605;GO:0015116;GO:0008360;GO:0015106;GO:…	CC;CC;BP;BP;CC;BP;MF;MF;BP;BP;BP;CC;BP;MF;BP;MF;MF;MF;MF;BP;CC;CC;BP;BP;CC;BP;MF;MF;BP;BP;BP;CC;BP;MF;BP;MF;MF;MF;MF;BP;CC;CC;BP;BP;CC;BP;MF;MF;BP;BP;BP;CC;BP;MF;BP;MF;MF;MF;MF;BP;CC;CC;BP;BP;MF;MF;BP;BP;CC;CC;BP;BP;MF;MF;BP;BP;CC;CC;BP;BP;CC;BP;MF;MF;BP;BP;BP;CC;BP;MF;BP;MF;MF;MF;MF;BP;CC;CC;BP;BP;CC;BP;MF;MF;BP;BP;BP;CC;BP;MF;BP;MF;MF;MF;MF;BP;MF;MF;MF;BP;BP;BP;BP;BP;BP;BP;BP;BP;BP;BP;BP;BP;BP;…	membrane;integral component of membrane;transmembrane transport;sensory perception of sound;plasma membrane;bicarbonate transport;secondary active sulfate transmembrane transporter activity;sulfate transmembrane transporter activity;sulfate transport;sulfate transmembrane transport;regulation of membrane potential;integral component of membrane;sensory perception of sound;sulfate transmembrane tr…
ENSG00000247982	LINC00926	long intergenic non-protein coding RNA 926	298.37	12.59	4.5526	1.6963e-70	9.5181e-69
ENSG00000142676	RPL11	ribosomal protein L11	6299.57	3121.67	1.0141	4.2243e-70	2.3632e-68	GO:0003723;GO:0003723;GO:0005634;GO:0005737;GO:0005737;GO:0005737;GO:0016020;GO:0006412;GO:0002181;GO:0005622;GO:0003735;GO:0006412;GO:0005840;GO:0005515;GO:0003735;GO:0019843;GO:0005654;GO:0005730;GO:0005730;GO:0005730;GO:0006364;GO:0003735;GO:0022625;GO:0000027;GO:0005829;GO:0070062;GO:0042273;GO:0032435;GO:0006605;GO:0032991;GO:0006413;GO:0003723;GO:0006412;GO:0034504;GO:0000184;GO:0003735;GO:…	MF;MF;CC;CC;CC;CC;CC;BP;BP;CC;MF;BP;CC;MF;MF;MF;CC;CC;CC;CC;BP;MF;CC;BP;CC;CC;BP;BP;BP;CC;BP;MF;BP;BP;BP;MF;BP;BP;BP;CC;CC;CC;MF;BP;BP;MF;MF;BP;BP;BP;CC;BP;MF;MF;CC;CC;CC;CC;CC;BP;BP;CC;MF;BP;CC;MF;MF;MF;CC;CC;CC;CC;BP;MF;CC;BP;CC;CC;BP;BP;BP;CC;BP;MF;BP;BP;BP;MF;BP;BP;BP;CC;CC;CC;MF;BP;BP;MF;MF;BP;BP;BP;CC;BP;BP;BP;BP;BP;CC;MF;BP;CC	RNA binding;RNA binding;nucleus;cytoplasm;cytoplasm;cytoplasm;membrane;translation;cytoplasmic translation;intracellular;structural constituent of ribosome;translation;ribosome;protein binding;structural constituent of ribosome;rRNA binding;nucleoplasm;nucleolus;nucleolus;nucleolus;rRNA processing;structural constituent of ribosome;cytosolic large ribosomal subunit;ribosomal large subunit assembl…	hsa:6135;hsa:6135	hsa03010;hsa05171	Ribosome ;Coronavirus disease - COVID-19
ENSG00000087448	KLHL42	kelch like family member 42	376.49	1058.66	-1.4958	5.1093e-70	2.854e-68	GO:0005737;GO:0016567;GO:0051301;GO:0005856;GO:0005515;GO:0004842;GO:0007049;GO:0005819;GO:0005829;GO:0043161;GO:0043687;GO:0000209;GO:0043161;GO:0031463;GO:0000209;GO:0032886;GO:0032886	CC;BP;BP;CC;MF;MF;BP;CC;CC;BP;BP;BP;BP;CC;BP;BP;BP	cytoplasm;protein ubiquitination;cell division;cytoskeleton;protein binding;ubiquitin-protein transferase activity;cell cycle;spindle;cytosol;proteasome-mediated ubiquitin-dependent protein catabolic process;post-translational protein modification;protein polyubiquitination;proteasome-mediated ubiquitin-dependent protein catabolic process;Cul3-RING ubiquitin ligase complex;protein polyubiquitinat…
ENSG00000171150	SOCS5	suppressor of cytokine signaling 5	1394.52	583.9	1.2541	5.6791e-70	3.1675e-68	GO:0016567;GO:0035556;GO:0005515;GO:0043551;GO:0007259;GO:0007173;GO:0005829;GO:0043687;GO:0040008;GO:0046854;GO:0046935;GO:0005942;GO:0019221;GO:0030971;GO:0009968;GO:0009968;GO:0019221;GO:0032436;GO:0005154;GO:0007175;GO:0019221;GO:0032436;GO:0032715;GO:0045627;GO:0045627;GO:0045629;GO:0045629;GO:0050728;GO:0071404;GO:0071638;GO:0097699;GO:0016567;GO:0035556;GO:0005515;GO:0043551;GO:0007259;GO:…	BP;BP;MF;BP;BP;BP;CC;BP;BP;BP;MF;CC;BP;MF;BP;BP;BP;BP;MF;BP;BP;BP;BP;BP;BP;BP;BP;BP;BP;BP;BP;BP;BP;MF;BP;BP;BP;CC;BP;BP;BP;MF;CC;BP;MF;BP;BP;BP;BP;BP;BP;BP;BP	protein ubiquitination;intracellular signal transduction;protein binding;regulation of phosphatidylinositol 3-kinase activity;JAK-STAT cascade;epidermal growth factor receptor signaling pathway;cytosol;post-translational protein modification;regulation of growth;phosphatidylinositol phosphorylation;1-phosphatidylinositol-3-kinase regulator activity;phosphatidylinositol 3-kinase complex;cytokine-m…	hsa:9655;hsa:9655	hsa04630;hsa04917	JAK-STAT signaling pathway ;Prolactin signaling pathway
ENSG00000131469	RPL27	ribosomal protein L27	4202.37	2083	1.0137	1.5611e-69	8.6323e-68	GO:0003723;GO:0005634;GO:0005737;GO:0016020;GO:0006412;GO:0005783;GO:0005622;GO:0003735;GO:0006412;GO:0005840;GO:0005840;GO:0005829;GO:0005515;GO:0003735;GO:0003735;GO:0005925;GO:0006364;GO:0003735;GO:0022625;GO:0005829;GO:0070062;GO:0006413;GO:1990904;GO:0000184;GO:0005791;GO:0006614;GO:0098556;GO:0022625;GO:0003723;GO:0005634;GO:0005737;GO:0016020;GO:0006412;GO:0005783;GO:0005622;GO:0003735;GO:…	MF;CC;CC;CC;BP;CC;CC;MF;BP;CC;CC;CC;MF;MF;MF;CC;BP;MF;CC;CC;CC;BP;CC;BP;CC;BP;CC;CC;MF;CC;CC;CC;BP;CC;CC;MF;BP;CC;CC;CC;MF;MF;MF;CC;BP;MF;CC;CC;CC;BP;CC;BP;CC;BP;CC;CC;MF;CC;CC;CC;BP;CC;CC;MF;BP;CC;CC;CC;MF;MF;MF;CC;BP;MF;CC;CC;CC;BP;CC;BP;CC;BP;CC;CC;CC;MF;BP;CC	RNA binding;nucleus;cytoplasm;membrane;translation;endoplasmic reticulum;intracellular;structural constituent of ribosome;translation;ribosome;ribosome;cytosol;protein binding;structural constituent of ribosome;structural constituent of ribosome;focal adhesion;rRNA processing;structural constituent of ribosome;cytosolic large ribosomal subunit;cytosol;extracellular exosome;translational initiatio…	hsa:6155;hsa:6155	hsa03010;hsa05171	Ribosome ;Coronavirus disease - COVID-19
ENSG00000167232	ZNF91	zinc finger protein 91	327.35	978.17	-1.5817	1.6338e-69	9.0179e-68	GO:0003676;GO:0006355;GO:0005622;GO:0003676;GO:0005634;GO:0005634;GO:0046872;GO:0006355;GO:0003677;GO:0005622;GO:0003700;GO:0003700;GO:0008270;GO:0006357;GO:0000981;GO:0000981;GO:0045892;GO:0070895;GO:0003676;GO:0005634;GO:0005634;GO:0046872;GO:0006355;GO:0003677;GO:0005622;GO:0003700;GO:0003700;GO:0008270;GO:0006357;GO:0000981;GO:0000981;GO:0045892;GO:0070895;GO:0003676	MF;BP;CC;MF;CC;CC;MF;BP;MF;CC;MF;MF;MF;BP;MF;MF;BP;BP;MF;CC;CC;MF;BP;MF;CC;MF;MF;MF;BP;MF;MF;BP;BP;MF	nucleic acid binding;regulation of transcription, DNA-templated;intracellular;nucleic acid binding;nucleus;nucleus;metal ion binding;regulation of transcription, DNA-templated;DNA binding;intracellular;DNA-binding transcription factor activity;DNA-binding transcription factor activity;zinc ion binding;regulation of transcription by RNA polymerase II;DNA-binding transcription factor activity, RNA …	hsa:7644	hsa05168	Herpes simplex virus 1 infection
ENSG00000143457	GOLPH3L	golgi phosphoprotein 3 like	238.01	807.03	-1.7646	1.6773e-69	9.2308e-68	GO:0016020;GO:0005794;GO:0005515;GO:0000139;GO:0008289;GO:0007030;GO:0032580;GO:0005829;GO:0070273;GO:0005802;GO:0070273;GO:0043001;GO:0050714;GO:0007030;GO:0032588;GO:0006890;GO:0070273;GO:0031985;GO:0048194;GO:0070273	CC;CC;MF;CC;MF;BP;CC;CC;MF;CC;MF;BP;BP;BP;CC;BP;MF;CC;BP;MF	membrane;Golgi apparatus;protein binding;Golgi membrane;lipid binding;Golgi organization;Golgi cisterna membrane;cytosol;phosphatidylinositol-4-phosphate binding;trans-Golgi network;phosphatidylinositol-4-phosphate binding;Golgi to plasma membrane protein transport;positive regulation of protein secretion;Golgi organization;trans-Golgi network membrane;retrograde vesicle-mediated transport, Golgi…
ENSG00000186532	SMYD4	SET and MYND domain containing 4	388.66	1048.3	-1.4315	1.8177e-69	9.9742e-68	GO:0046872;GO:0008168;GO:0016740;GO:0032259	MF;MF;MF;BP	metal ion binding;methyltransferase activity;transferase activity;methylation
ENSG00000109787	KLF3	Kruppel like factor 3	300.55	900.78	-1.5856	1.9493e-69	1.0665e-67	GO:0003676;GO:0005634;GO:0046872;GO:0005654;GO:0003677;GO:0005515;GO:0000977;GO:0000122;GO:1901653;GO:0005634;GO:0000977;GO:0000981;GO:0006357;GO:0000981;GO:0005654;GO:0007275;GO:0003700;GO:0003676;GO:0005634;GO:0046872;GO:0005654;GO:0003677;GO:0005515;GO:0005634;GO:0000977;GO:0000981;GO:0006357;GO:0000981;GO:0005654;GO:0007275;GO:0003700	MF;CC;MF;CC;MF;MF;MF;BP;BP;CC;MF;MF;BP;MF;CC;BP;MF;MF;CC;MF;CC;MF;MF;CC;MF;MF;BP;MF;CC;BP;MF	nucleic acid binding;nucleus;metal ion binding;nucleoplasm;DNA binding;protein binding;RNA polymerase II regulatory region sequence-specific DNA binding;negative regulation of transcription by RNA polymerase II;cellular response to peptide;nucleus;RNA polymerase II regulatory region sequence-specific DNA binding;DNA-binding transcription factor activity, RNA polymerase II-specific;regulation of t…	hsa:51274	hsa05202	Transcriptional misregulation in cancer
ENSG00000280441	FP236383.1	novel transcript	292.53	21.41	3.7857	4.2921e-69	2.338e-67
ENSG00000100744	GSKIP	GSK3B interacting protein	288.45	860.43	-1.5745	4.3601e-69	2.3716e-67	GO:0005634;GO:0005634;GO:0005737;GO:0005737;GO:0051018;GO:0060828;GO:0004860;GO:0004860;GO:0005515;GO:0019901;GO:0090263;GO:0006469;GO:0034237;GO:0008631;GO:0051018;GO:0030111;GO:0051018;GO:0060828;GO:0005634;GO:0005634;GO:0005737;GO:0005737;GO:0051018;GO:0060828;GO:0004860;GO:0004860;GO:0005515;GO:0019901;GO:0090263;GO:0006469;GO:0034237;GO:0008631;GO:0051018;GO:0030111;GO:0005634;GO:0005634;GO:…	CC;CC;CC;CC;MF;BP;MF;MF;MF;MF;BP;BP;MF;BP;MF;BP;MF;BP;CC;CC;CC;CC;MF;BP;MF;MF;MF;MF;BP;BP;MF;BP;MF;BP;CC;CC;CC;CC;MF;BP;MF;MF;MF;MF;BP;BP;MF;BP;MF;BP;MF;BP;CC;CC;CC;CC;MF;BP;MF;MF;MF;MF;BP;BP;MF;BP;MF;BP	nucleus;nucleus;cytoplasm;cytoplasm;protein kinase A binding;regulation of canonical Wnt signaling pathway;protein kinase inhibitor activity;protein kinase inhibitor activity;protein binding;protein kinase binding;positive regulation of canonical Wnt signaling pathway;negative regulation of protein kinase activity;protein kinase A regulatory subunit binding;intrinsic apoptotic signaling pathway i…
ENSG00000102265	TIMP1	TIMP metallopeptidase inhibitor 1	2514.69	1248.45	1.0126	4.3721e-69	2.3746e-67	GO:1901164;GO:0046872;GO:0008083;GO:0010469;GO:0008270;GO:0005515;GO:0005576;GO:0005576;GO:0005125;GO:0005615;GO:0005615;GO:0005576;GO:0030414;GO:0030414;GO:0010466;GO:0008191;GO:0070062;GO:0044267;GO:0043687;GO:0031012;GO:0010951;GO:0008284;GO:0002576;GO:0005788;GO:0031093;GO:0019221;GO:0022617;GO:2001044;GO:0004857;GO:0043086;GO:0034097;GO:0010033;GO:0002020;GO:0002020;GO:0008191;GO:0008191;GO:…	BP;MF;MF;BP;MF;MF;CC;CC;MF;CC;CC;CC;MF;MF;BP;MF;CC;BP;BP;CC;BP;BP;BP;CC;CC;BP;BP;BP;MF;BP;BP;BP;MF;MF;MF;MF;BP;BP;BP;BP;BP;BP;BP;BP;BP;BP;BP;BP;BP;BP;CC;CC;BP;CC;MF;BP;CC;MF;BP;CC;MF;BP;MF	negative regulation of trophoblast cell migration;metal ion binding;growth factor activity;regulation of signaling receptor activity;zinc ion binding;protein binding;extracellular region;extracellular region;cytokine activity;extracellular space;extracellular space;extracellular region;peptidase inhibitor activity;peptidase inhibitor activity;negative regulation of peptidase activity;metalloendop…	hsa:7076	hsa04066	HIF-1 signaling pathway
ENSG00000167635	ZNF146	zinc finger protein 146	951.85	1954.36	-1.039	4.4156e-69	2.3947e-67	GO:0003676;GO:0005634;GO:0046872;GO:0005730;GO:0005829;GO:0003677;GO:0006357;GO:0000981;GO:0000981;GO:0003677;GO:0005634;GO:0006355;GO:0008270;GO:0008201;GO:0003676;GO:0005634;GO:0046872;GO:0005730;GO:0005829;GO:0003677;GO:0006357;GO:0000981;GO:0000981;GO:0003677;GO:0005634;GO:0006355;GO:0008270;GO:0008201	MF;CC;MF;CC;CC;MF;BP;MF;MF;MF;CC;BP;MF;MF;MF;CC;MF;CC;CC;MF;BP;MF;MF;MF;CC;BP;MF;MF	nucleic acid binding;nucleus;metal ion binding;nucleolus;cytosol;DNA binding;regulation of transcription by RNA polymerase II;DNA-binding transcription factor activity, RNA polymerase II-specific;DNA-binding transcription factor activity, RNA polymerase II-specific;DNA binding;nucleus;regulation of transcription, DNA-templated;zinc ion binding;heparin binding;nucleic acid binding;nucleus;metal io…
ENSG00000148297	MED22	mediator complex subunit 22	290.27	891.74	-1.6133	5.4415e-69	2.9426e-67	GO:0005634;GO:0003712;GO:0006357;GO:0016592;GO:0005515;GO:0016592;GO:0005737;GO:0016592;GO:0005634;GO:0003712;GO:0006357;GO:0016592;GO:0005515;GO:0016592;GO:0005737;GO:0016592;GO:0005634;GO:0003712;GO:0006357;GO:0016592;GO:0005515;GO:0016592;GO:0005737;GO:0016592;GO:0005634;GO:0003712;GO:0006357;GO:0016592;GO:0005515;GO:0016592;GO:0005737;GO:0016592;GO:0003712;GO:0006357;GO:0016592;GO:0003712;GO:…	CC;MF;BP;CC;MF;CC;CC;CC;CC;MF;BP;CC;MF;CC;CC;CC;CC;MF;BP;CC;MF;CC;CC;CC;CC;MF;BP;CC;MF;CC;CC;CC;MF;BP;CC;MF;BP;CC;MF;BP;CC;MF;BP;CC	nucleus;transcription coregulator activity;regulation of transcription by RNA polymerase II;mediator complex;protein binding;mediator complex;cytoplasm;mediator complex;nucleus;transcription coregulator activity;regulation of transcription by RNA polymerase II;mediator complex;protein binding;mediator complex;cytoplasm;mediator complex;nucleus;transcription coregulator activity;regulation of tran…
ENSG00000188827	SLX4	SLX4 structure-specific endonuclease subunit	81.84	462.52	-2.4982	8.6167e-69	4.6328e-67	GO:0005634;GO:0005829;GO:0005654;GO:0000790;GO:0030054;GO:0006281;GO:0043085;GO:0005515;GO:0006281;GO:0006310;GO:0006974;GO:0006260;GO:0000724;GO:0005654;GO:0000712;GO:0036297;GO:0017108;GO:0000781;GO:0008047;GO:0048476;GO:0008821;GO:0090656;GO:0090656;GO:0061820;GO:1904357;GO:0006289;GO:1904431;GO:0000784;GO:0004520;GO:0017108;GO:0036297;GO:0070522;GO:0048257;GO:0000706;GO:0010792;GO:0072429;GO:…	CC;CC;CC;CC;CC;BP;BP;MF;BP;BP;BP;BP;BP;CC;BP;BP;MF;CC;MF;CC;MF;BP;BP;BP;BP;BP;BP;CC;MF;MF;BP;CC;MF;BP;BP;BP;BP;BP;CC;CC;CC;CC	nucleus;cytosol;nucleoplasm;nuclear chromatin;cell junction;DNA repair;positive regulation of catalytic activity;protein binding;DNA repair;DNA recombination;cellular response to DNA damage stimulus;DNA replication;double-strand break repair via homologous recombination;nucleoplasm;resolution of meiotic recombination intermediates;interstrand cross-link repair;5'-flap endonuclease activity;chromo…	hsa:84464	hsa03460	Fanconi anemia pathway
ENSG00000278129	ZNF8	zinc finger protein 8	57.06	398.26	-2.8084	9.8972e-69	5.3136e-67	GO:0003676;GO:0005634;GO:0046872;GO:0006355;GO:0003677;GO:0003677;GO:0005622;GO:0008270;GO:0005634;GO:0000122;GO:0000122;GO:0030509	MF;CC;MF;BP;MF;MF;CC;MF;CC;BP;BP;BP	nucleic acid binding;nucleus;metal ion binding;regulation of transcription, DNA-templated;DNA binding;DNA binding;intracellular;zinc ion binding;nucleus;negative regulation of transcription by RNA polymerase II;negative regulation of transcription by RNA polymerase II;BMP signaling pathway	hsa:7554	hsa05168	Herpes simplex virus 1 infection
ENSG00000143947	RPS27A	ribosomal protein S27a	5516.16	2670.29	1.0471	1.132e-68	6.0687e-67	GO:0003723;GO:0005634;GO:0005634;GO:0005737;GO:0005737;GO:0016020;GO:0006412;GO:0046872;GO:0003735;GO:0006412;GO:0005840;GO:0005515;GO:0003735;GO:0022627;GO:0022627;GO:0005615;GO:0005730;GO:0005886;GO:0005634;GO:0005737;GO:0031625;GO:0016567;GO:0005789;GO:0005654;GO:0005829;GO:0070062;GO:0044267;GO:0016197;GO:0019058;GO:0010008;GO:0016579;GO:0036297;GO:0006625;GO:0002755;GO:0007249;GO:0035666;GO:…	MF;CC;CC;CC;CC;CC;BP;MF;MF;BP;CC;MF;MF;CC;CC;CC;CC;CC;CC;CC;MF;BP;CC;CC;CC;CC;BP;BP;BP;CC;BP;BP;BP;BP;BP;BP;BP;BP;CC;BP;BP;BP;BP;CC;BP;CC;CC;BP;BP;BP;BP;BP;BP;BP;BP;BP;BP;BP;BP;BP;BP;BP;BP;BP;BP;BP;BP;BP;BP;BP;BP;BP;CC;BP;BP;MF;BP;BP;BP;BP;CC;MF;CC;CC;CC;CC;CC;BP;MF;MF;BP;CC;MF;MF;CC;CC;CC;CC;CC;CC;CC;MF;BP;CC;CC;CC;CC;BP;BP;BP;CC;BP;BP;BP;BP;BP;BP;BP;BP;CC;BP;BP;BP;BP;CC;BP;CC;CC;BP;BP;BP;BP;BP;…	RNA binding;nucleus;nucleus;cytoplasm;cytoplasm;membrane;translation;metal ion binding;structural constituent of ribosome;translation;ribosome;protein binding;structural constituent of ribosome;cytosolic small ribosomal subunit;cytosolic small ribosomal subunit;extracellular space;nucleolus;plasma membrane;nucleus;cytoplasm;ubiquitin protein ligase binding;protein ubiquitination;endoplasmic retic…	hsa:6233;hsa:6233;hsa:6233;hsa:6233;hsa:6233;hsa:6233;hsa:6233;hsa:6233	hsa03010;hsa04120;hsa04137;hsa05012;hsa05022;hsa05131;hsa05167;hsa05171	Ribosome ;Ubiquitin mediated proteolysis ;Mitophagy - animal ;Parkinson disease ;Pathways of neurodegeneration - multiple diseases ;Shigellosis ;Kaposi sarcoma-associated herpesvirus infection ;Coronavirus disease - COVID-19
ENSG00000165934	CPSF2	cleavage and polyadenylation specific factor 2	1053.46	2191.33	-1.0595	1.535e-68	8.2172e-67	GO:0003723;GO:0006397;GO:0005634;GO:0016020;GO:0005515;GO:0006378;GO:0006379;GO:0005847;GO:0005654;GO:0006406;GO:0031124;GO:0000398;GO:0006369;GO:0005847;GO:0006398;GO:0003723;GO:0006397;GO:0005634;GO:0006378;GO:0006379;GO:0005847;GO:0003723;GO:0006397;GO:0005634;GO:0006378;GO:0006379;GO:0005847;GO:0003723;GO:0006397;GO:0005634;GO:0006378;GO:0006379;GO:0005847	MF;BP;CC;CC;MF;BP;BP;CC;CC;BP;BP;BP;BP;CC;BP;MF;BP;CC;BP;BP;CC;MF;BP;CC;BP;BP;CC;MF;BP;CC;BP;BP;CC	RNA binding;mRNA processing;nucleus;membrane;protein binding;mRNA polyadenylation;mRNA cleavage;mRNA cleavage and polyadenylation specificity factor complex;nucleoplasm;mRNA export from nucleus;mRNA 3'-end processing;mRNA splicing, via spliceosome;termination of RNA polymerase II transcription;mRNA cleavage and polyadenylation specificity factor complex;mRNA 3'-end processing by stem-loop binding…	hsa:53981	hsa03015	mRNA surveillance pathway
ENSG00000125846	ZNF133	zinc finger protein 133	51.94	401.89	-2.938	1.6074e-68	8.5924e-67	GO:0003676;GO:0005634;GO:0046872;GO:0006355;GO:0003677;GO:0005622;GO:0005515;GO:0005634;GO:0006357;GO:0000981;GO:0003700;GO:0003676;GO:0006355;GO:0005622;GO:0003676;GO:0005634;GO:0046872;GO:0006355;GO:0003677;GO:0005622;GO:0005515;GO:0005634;GO:0006357;GO:0000981;GO:0003700;GO:0003676;GO:0006355;GO:0005622;GO:0003676;GO:0005634;GO:0046872;GO:0006355;GO:0003677;GO:0005622;GO:0005515;GO:0005634;GO:…	MF;CC;MF;BP;MF;CC;MF;CC;BP;MF;MF;MF;BP;CC;MF;CC;MF;BP;MF;CC;MF;CC;BP;MF;MF;MF;BP;CC;MF;CC;MF;BP;MF;CC;MF;CC;BP;MF;MF;MF;BP;CC;MF;CC;MF;BP;MF;CC;MF;CC;BP;MF;MF;MF;BP;CC;MF;MF;CC;MF;BP;MF;CC;MF;CC;BP;MF;MF;MF;CC;MF;BP;MF;CC;MF;CC;BP;MF;MF;MF;MF;CC;MF;BP;MF;CC;MF;CC;BP;MF;MF;MF;CC;MF;BP;MF;CC;MF;CC;BP;MF;MF	nucleic acid binding;nucleus;metal ion binding;regulation of transcription, DNA-templated;DNA binding;intracellular;protein binding;nucleus;regulation of transcription by RNA polymerase II;DNA-binding transcription factor activity, RNA polymerase II-specific;DNA-binding transcription factor activity;nucleic acid binding;regulation of transcription, DNA-templated;intracellular;nucleic acid binding…	hsa:7692	hsa05168	Herpes simplex virus 1 infection
ENSG00000184564	SLITRK6	SLIT and NTRK like family member 6	487.6	1222.59	-1.3302	2.1556e-68	1.149e-66	GO:0016020;GO:0016021;GO:0005886;GO:0005886;GO:0050896;GO:0005886;GO:0005887;GO:0005887;GO:0007601;GO:0007605;GO:0007409;GO:0009986;GO:0001964;GO:0002088;GO:0002093;GO:0007409;GO:0007416;GO:0007416;GO:0008344;GO:0021562;GO:0031223;GO:0035264;GO:0042472;GO:0043010;GO:0048812;GO:0051965;GO:0060005;GO:0060007;GO:0060384;GO:0090102;GO:0071944	CC;CC;CC;CC;BP;CC;CC;CC;BP;BP;BP;CC;BP;BP;BP;BP;BP;BP;BP;BP;BP;BP;BP;BP;BP;BP;BP;BP;BP;BP;CC	membrane;integral component of membrane;plasma membrane;plasma membrane;response to stimulus;plasma membrane;integral component of plasma membrane;integral component of plasma membrane;visual perception;sensory perception of sound;axonogenesis;cell surface;startle response;lens development in camera-type eye;auditory receptor cell morphogenesis;axonogenesis;synapse assembly;synapse assembly;adult…
ENSG00000187607	ZNF286A	zinc finger protein 286A	233.82	759.4	-1.7024	2.7041e-68	1.4352e-66	GO:0003676;GO:0005634;GO:0046872;GO:0006355;GO:0003677;GO:0005622;GO:0006357;GO:0000981;GO:0003676;GO:0006355;GO:0005622;GO:0003676;GO:0006355;GO:0005622;GO:0003676;GO:0006355;GO:0005622;GO:0003676;GO:0006355;GO:0005622;GO:0003676;GO:0005634;GO:0046872;GO:0006355;GO:0003677;GO:0005622;GO:0006357;GO:0000981;GO:0003676;GO:0016020;GO:0016021;GO:0006355;GO:0005622;GO:0003676;GO:0006355;GO:0005622;GO:…	MF;CC;MF;BP;MF;CC;BP;MF;MF;BP;CC;MF;BP;CC;MF;BP;CC;MF;BP;CC;MF;CC;MF;BP;MF;CC;BP;MF;MF;CC;CC;BP;CC;MF;BP;CC;MF;CC;MF;BP;MF;CC;BP;MF;MF;CC;MF;BP;MF;CC;BP;MF	nucleic acid binding;nucleus;metal ion binding;regulation of transcription, DNA-templated;DNA binding;intracellular;regulation of transcription by RNA polymerase II;DNA-binding transcription factor activity, RNA polymerase II-specific;nucleic acid binding;regulation of transcription, DNA-templated;intracellular;nucleic acid binding;regulation of transcription, DNA-templated;intracellular;nucleic …	hsa:57335	hsa05168	Herpes simplex virus 1 infection
ENSG00000164548	TRA2A	transformer 2 alpha homolog	1503.23	686.16	1.1309	2.9979e-68	1.5867e-66	GO:0003676;GO:0003723;GO:0003723;GO:0006397;GO:0008380;GO:0005634;GO:0005634;GO:0043231;GO:0005730;GO:0000398;GO:0003723;GO:0048026;GO:1990904;GO:0003676;GO:0003723;GO:0003723;GO:0006397;GO:0008380;GO:0005634;GO:0005634;GO:0043231;GO:0005730;GO:0000398;GO:0003723;GO:0048026;GO:1990904;GO:0003676;GO:0003723;GO:0003723;GO:0006397;GO:0008380;GO:0005634;GO:0005634;GO:0043231;GO:0005730;GO:0000398;GO:…	MF;MF;MF;BP;BP;CC;CC;CC;CC;BP;MF;BP;CC;MF;MF;MF;BP;BP;CC;CC;CC;CC;BP;MF;BP;CC;MF;MF;MF;BP;BP;CC;CC;CC;CC;BP;MF;BP;CC;MF;MF;MF;BP;BP;CC;CC;CC;CC;BP;MF;BP;CC	nucleic acid binding;RNA binding;RNA binding;mRNA processing;RNA splicing;nucleus;nucleus;intracellular membrane-bounded organelle;nucleolus;mRNA splicing, via spliceosome;RNA binding;positive regulation of mRNA splicing, via spliceosome;ribonucleoprotein complex;nucleic acid binding;RNA binding;RNA binding;mRNA processing;RNA splicing;nucleus;nucleus;intracellular membrane-bounded organelle;nucl…	hsa:29896	hsa03040	Spliceosome
ENSG00000243335	KCTD7	potassium channel tetramerization domain containing 7	328.69	933.76	-1.5054	4.8574e-68	2.5528e-66	GO:0005737;GO:0005737;GO:0016020;GO:0005829;GO:0051260;GO:0005886;GO:0005886;GO:0030007;GO:0032411;GO:0060081;GO:0005515;GO:0005829;GO:0043687;GO:0090461;GO:0051260;GO:0051260;GO:0005737;GO:0005737;GO:0016020;GO:0005829;GO:0051260;GO:0005886;GO:0005886;GO:0005515;GO:0005829;GO:0043687;GO:0090461;GO:0051260;GO:0051260;GO:0051260;GO:0051260	CC;CC;CC;CC;BP;CC;CC;BP;BP;BP;MF;CC;BP;BP;BP;BP;CC;CC;CC;CC;BP;CC;CC;MF;CC;BP;BP;BP;BP;BP;BP	cytoplasm;cytoplasm;membrane;cytosol;protein homooligomerization;plasma membrane;plasma membrane;cellular potassium ion homeostasis;positive regulation of transporter activity;membrane hyperpolarization;protein binding;cytosol;post-translational protein modification;glutamate homeostasis;protein homooligomerization;protein homooligomerization;cytoplasm;cytoplasm;membrane;cytosol;protein homooligo…
ENSG00000174282	ZBTB4	zinc finger and BTB domain containing 4	436.93	1154.53	-1.3994	5.1468e-68	2.6972e-66	GO:0003676;GO:0005634;GO:0005634;GO:0046872;GO:0005829;GO:0005654;GO:0003677;GO:0005694;GO:0042803;GO:0006974;GO:0016604;GO:0043565;GO:0005634;GO:0006355;GO:0005515;GO:0003677;GO:0003700;GO:0000981;GO:0000981;GO:0000122;GO:0019901;GO:0045892;GO:0000977;GO:0008327;GO:0001227;GO:0010428;GO:0003676;GO:0005634;GO:0005634;GO:0046872;GO:0005829;GO:0005654;GO:0003677;GO:0005694;GO:0042803;GO:0006974;GO:…	MF;CC;CC;MF;CC;CC;MF;CC;MF;BP;CC;MF;CC;BP;MF;MF;MF;MF;MF;BP;MF;BP;MF;MF;MF;MF;MF;CC;CC;MF;CC;CC;MF;CC;MF;BP;CC;MF;CC;BP;MF;MF;MF;MF;MF;BP;MF;BP;MF;MF;MF;MF	nucleic acid binding;nucleus;nucleus;metal ion binding;cytosol;nucleoplasm;DNA binding;chromosome;protein homodimerization activity;cellular response to DNA damage stimulus;nuclear body;sequence-specific DNA binding;nucleus;regulation of transcription, DNA-templated;protein binding;DNA binding;DNA-binding transcription factor activity;DNA-binding transcription factor activity, RNA polymerase II-s…
ENSG00000259956	RBM15B	RNA binding motif protein 15B	212.23	706.58	-1.7324	5.7033e-68	2.9805e-66	GO:0003676;GO:0003723;GO:0003723;GO:0003723;GO:0003723;GO:0006397;GO:0008380;GO:0005634;GO:0016607;GO:0016607;GO:0005654;GO:0005515;GO:0006406;GO:0005654;GO:0005634;GO:0000381;GO:0009048;GO:0016032;GO:0000381;GO:0005635;GO:0005635;GO:0036396;GO:0001510	MF;MF;MF;MF;MF;BP;BP;CC;CC;CC;CC;MF;BP;CC;CC;BP;BP;BP;BP;CC;CC;CC;BP	nucleic acid binding;RNA binding;RNA binding;RNA binding;RNA binding;mRNA processing;RNA splicing;nucleus;nuclear speck;nuclear speck;nucleoplasm;protein binding;mRNA export from nucleus;nucleoplasm;nucleus;regulation of alternative mRNA splicing, via spliceosome;dosage compensation by inactivation of X chromosome;viral process;regulation of alternative mRNA splicing, via spliceosome;nuclear enve…
ENSG00000125743	SNRPD2	small nuclear ribonucleoprotein D2 polypeptide	3462.7	1724.33	1.0071	9.7638e-68	5.074e-66	GO:0003723;GO:0006397;GO:0008380;GO:0005634;GO:0005737;GO:0005829;GO:0005829;GO:0005515;GO:0005681;GO:0000387;GO:0000398;GO:0071013;GO:0005685;GO:0005654;GO:0005829;GO:0070062;GO:0005686;GO:0030532;GO:0005682;GO:0046540;GO:0034709;GO:0000245;GO:0000387;GO:0000387;GO:0051170;GO:0034719;GO:0000398;GO:0008380;GO:0071007;GO:0071013;GO:0005681;GO:0005685;GO:0005689;GO:0030532;GO:0005687;GO:0034715;GO:…	MF;BP;BP;CC;CC;CC;CC;MF;CC;BP;BP;CC;CC;CC;CC;CC;CC;CC;CC;CC;CC;BP;BP;BP;BP;CC;BP;BP;CC;CC;CC;CC;CC;CC;CC;CC;BP;CC;MF;BP;BP;CC;CC;CC;CC;MF;CC;BP;BP;CC;CC;CC;CC;CC;CC;CC;CC;CC;CC;BP;BP;BP;BP;CC;BP;BP;CC;CC;CC;CC;CC;CC;CC;CC;MF;BP;BP;CC;CC;CC;CC;MF;CC;BP;BP;CC;CC;CC;CC;CC;CC;CC;CC;CC;CC;BP;BP;BP;BP;CC;BP;BP;CC;CC;CC;CC;CC;CC;CC;CC;MF;BP;BP;CC;CC;CC;CC;MF;CC;BP;BP;CC;CC;CC;CC;CC;CC;CC;CC;CC;CC;BP;BP;…	RNA binding;mRNA processing;RNA splicing;nucleus;cytoplasm;cytosol;cytosol;protein binding;spliceosomal complex;spliceosomal snRNP assembly;mRNA splicing, via spliceosome;catalytic step 2 spliceosome;U1 snRNP;nucleoplasm;cytosol;extracellular exosome;U2 snRNP;small nuclear ribonucleoprotein complex;U5 snRNP;U4/U6 x U5 tri-snRNP complex;methylosome;spliceosomal complex assembly;spliceosomal snRNP …	hsa:6633	hsa03040	Spliceosome
ENSG00000064999	ANKS1A	ankyrin repeat and sterile alpha motif domain containing 1A	598.05	1359.14	-1.185	1.7728e-67	9.1761e-66	GO:0005737;GO:0005829;GO:0005654;GO:0042995;GO:0005515;GO:0046875;GO:0043005;GO:0048013;GO:0016322;GO:0006929;GO:1901187	CC;CC;CC;CC;MF;MF;CC;BP;BP;BP;BP	cytoplasm;cytosol;nucleoplasm;cell projection;protein binding;ephrin receptor binding;neuron projection;ephrin receptor signaling pathway;neuron remodeling;substrate-dependent cell migration;regulation of ephrin receptor signaling pathway
ENSG00000198604	BAZ1A	bromodomain adjacent to zinc finger domain 1A	386.15	1007.3	-1.3837	1.7731e-67	9.1761e-66	GO:0005634;GO:0046872;GO:0005515;GO:0006338;GO:0016573;GO:0006338;GO:0006357;GO:0006261;GO:0008623;GO:0016590;GO:0005634;GO:0046872;GO:0005515;GO:0006338;GO:0016573;GO:0006338;GO:0006357;GO:0006261;GO:0008623;GO:0016590;GO:0005634;GO:0046872;GO:0005515;GO:0006338;GO:0016573;GO:0006338;GO:0006357;GO:0006261;GO:0008623;GO:0016590	CC;MF;MF;BP;BP;BP;BP;BP;CC;CC;CC;MF;MF;BP;BP;BP;BP;BP;CC;CC;CC;MF;MF;BP;BP;BP;BP;BP;CC;CC	nucleus;metal ion binding;protein binding;chromatin remodeling;histone acetylation;chromatin remodeling;regulation of transcription by RNA polymerase II;DNA-dependent DNA replication;CHRAC;ACF complex;nucleus;metal ion binding;protein binding;chromatin remodeling;histone acetylation;chromatin remodeling;regulation of transcription by RNA polymerase II;DNA-dependent DNA replication;CHRAC;ACF compl…
ENSG00000101003	GINS1	GINS complex subunit 1	951.97	2004.24	-1.0726	2.154e-67	1.1117e-65	GO:0005634;GO:0005634;GO:0005737;GO:0032508;GO:0006260;GO:0005654;GO:0043138;GO:0001833;GO:0006271;GO:1902983;GO:0000811;GO:0000811;GO:0005737	CC;CC;CC;BP;BP;CC;MF;BP;BP;BP;CC;CC;CC	nucleus;nucleus;cytoplasm;DNA duplex unwinding;DNA replication;nucleoplasm;3'-5' DNA helicase activity;inner cell mass cell proliferation;DNA strand elongation involved in DNA replication;DNA strand elongation involved in mitotic DNA replication;GINS complex;GINS complex;cytoplasm
ENSG00000166510	CCDC68	coiled-coil domain containing 68	1025.42	2156.27	-1.0739	6.8557e-67	3.5187e-65	GO:0005737;GO:0005856;GO:0005515;GO:0035556;GO:0005814;GO:0005622;GO:0005814;GO:0120103;GO:0008104;GO:0034454;GO:0034454;GO:0005737;GO:0005856;GO:0005515;GO:0035556;GO:0005814;GO:0005622;GO:0005814;GO:0120103;GO:0008104;GO:0034454;GO:0034454;GO:0005737;GO:0005856;GO:0005515;GO:0035556;GO:0005814;GO:0005622;GO:0005814;GO:0120103;GO:0008104;GO:0034454;GO:0034454	CC;CC;MF;BP;CC;CC;CC;CC;BP;BP;BP;CC;CC;MF;BP;CC;CC;CC;CC;BP;BP;BP;CC;CC;MF;BP;CC;CC;CC;CC;BP;BP;BP	cytoplasm;cytoskeleton;protein binding;intracellular signal transduction;centriole;intracellular;centriole;centriolar subdistal appendage;protein localization;microtubule anchoring at centrosome;microtubule anchoring at centrosome;cytoplasm;cytoskeleton;protein binding;intracellular signal transduction;centriole;intracellular;centriole;centriolar subdistal appendage;protein localization;microtubu…
ENSG00000160932	LY6E	lymphocyte antigen 6 family member E	6225.79	3018.04	1.0457	9.1929e-67	4.7117e-65	GO:0016020;GO:0005886;GO:0005576;GO:0005886;GO:0031225;GO:0005886;GO:0016020;GO:2000272;GO:0007166;GO:0031225;GO:0030550;GO:0016020;GO:0005886;GO:0005576;GO:0005886;GO:0031225;GO:0005886;GO:0016020;GO:2000272;GO:0007166;GO:0031225;GO:0030550;GO:0016020;GO:0005886;GO:0005576;GO:0005886;GO:0031225;GO:0005886;GO:0016020;GO:2000272;GO:0007166;GO:0031225;GO:0030550;GO:0016020;GO:0005886;GO:0005576;GO:…	CC;CC;CC;CC;CC;CC;CC;BP;BP;CC;MF;CC;CC;CC;CC;CC;CC;CC;BP;BP;CC;MF;CC;CC;CC;CC;CC;CC;CC;BP;BP;CC;MF;CC;CC;CC;CC;CC;CC;CC;BP;BP;CC;MF;CC;CC;CC;CC;CC;CC;CC;BP;BP;CC;MF;CC;CC;CC;CC;CC;CC;CC;BP;BP;CC;MF;CC;CC;CC;CC;CC;CC;CC;BP;BP;CC;MF	membrane;plasma membrane;extracellular region;plasma membrane;anchored component of membrane;plasma membrane;membrane;negative regulation of signaling receptor activity;cell surface receptor signaling pathway;anchored component of membrane;acetylcholine receptor inhibitor activity;membrane;plasma membrane;extracellular region;plasma membrane;anchored component of membrane;plasma membrane;membrane…
ENSG00000137040	RANBP6	RAN binding protein 6	440.71	1112.21	-1.3353	1.076e-66	5.4996e-65	GO:0005634;GO:0005737;GO:0015031;GO:0005515;GO:0006607;GO:0008139;GO:0006610;GO:0031965;GO:0034399	CC;CC;BP;MF;BP;MF;BP;CC;CC	nucleus;cytoplasm;protein transport;protein binding;NLS-bearing protein import into nucleus;nuclear localization sequence binding;ribosomal protein import into nucleus;nuclear membrane;nuclear periphery
ENSG00000105793	GTPBP10	GTP binding protein 10	309.55	883.3	-1.5143	1.091e-66	5.569e-65	GO:0005525;GO:0005525;GO:0005525;GO:0005525;GO:0003723;GO:0005634;GO:0000166;GO:0005525;GO:0005694;GO:0005515;GO:0042254;GO:0005730;GO:0003723;GO:0005634;GO:0000166;GO:0005525;GO:0005694;GO:0005515;GO:0042254;GO:0005730;GO:0003723;GO:0005634;GO:0000166;GO:0005525;GO:0005694;GO:0005515;GO:0042254;GO:0005730;GO:0003723;GO:0005634;GO:0000166;GO:0005525;GO:0005694;GO:0005515;GO:0042254;GO:0005730;GO:…	MF;MF;MF;MF;MF;CC;MF;MF;CC;MF;BP;CC;MF;CC;MF;MF;CC;MF;BP;CC;MF;CC;MF;MF;CC;MF;BP;CC;MF;CC;MF;MF;CC;MF;BP;CC;MF;MF;MF;CC;MF;MF;CC;MF;BP;CC;MF;CC;MF;MF;CC;MF;BP;CC	GTP binding;GTP binding;GTP binding;GTP binding;RNA binding;nucleus;nucleotide binding;GTP binding;chromosome;protein binding;ribosome biogenesis;nucleolus;RNA binding;nucleus;nucleotide binding;GTP binding;chromosome;protein binding;ribosome biogenesis;nucleolus;RNA binding;nucleus;nucleotide binding;GTP binding;chromosome;protein binding;ribosome biogenesis;nucleolus;RNA binding;nucleus;nucleot…
ENSG00000183864	TOB2	transducer of ERBB2, 2	349.53	935.63	-1.4212	2.3456e-66	1.1875e-64	GO:0005737;GO:0005829;GO:0005515;GO:1903507;GO:0008285;GO:0005737;GO:0003714;GO:0005634;GO:0008285;GO:0010468;GO:0007292;GO:0042809;GO:0010468;GO:0045671;GO:0045778;GO:0008285	CC;CC;MF;BP;BP;CC;MF;CC;BP;BP;BP;MF;BP;BP;BP;BP	cytoplasm;cytosol;protein binding;negative regulation of nucleic acid-templated transcription;negative regulation of cell proliferation;cytoplasm;transcription corepressor activity;nucleus;negative regulation of cell proliferation;regulation of gene expression;female gamete generation;vitamin D receptor binding;regulation of gene expression;negative regulation of osteoclast differentiation;positi…	hsa:10766	hsa03018	RNA degradation
ENSG00000146587	RBAK	RB associated KRAB zinc finger	294.51	849.8	-1.5309	3.3122e-66	1.6678e-64	GO:0003676;GO:0005634;GO:0005634;GO:0046872;GO:0005654;GO:0006355;GO:0005622;GO:0008270;GO:0006355;GO:0005634;GO:0006357;GO:0000981;GO:0000981;GO:0045892;GO:0003676;GO:0005634;GO:0005634;GO:0046872;GO:0005654;GO:0006355;GO:0005622;GO:0008270;GO:0006355;GO:0005634;GO:0006357;GO:0000981;GO:0000981;GO:0045892	MF;CC;CC;MF;CC;BP;CC;MF;BP;CC;BP;MF;MF;BP;MF;CC;CC;MF;CC;BP;CC;MF;BP;CC;BP;MF;MF;BP	nucleic acid binding;nucleus;nucleus;metal ion binding;nucleoplasm;regulation of transcription, DNA-templated;intracellular;zinc ion binding;regulation of transcription, DNA-templated;nucleus;regulation of transcription by RNA polymerase II;DNA-binding transcription factor activity, RNA polymerase II-specific;DNA-binding transcription factor activity, RNA polymerase II-specific;negative regulatio…	hsa:57786	hsa05168	Herpes simplex virus 1 infection
ENSG00000142089	IFITM3	interferon induced transmembrane protein 3	2673.43	1230.39	1.1216	3.6409e-66	1.8309e-64	GO:0016020;GO:0016021;GO:0005765;GO:0005886;GO:0005886;GO:0005515;GO:0002376;GO:0045087;GO:0005764;GO:0005886;GO:0051607;GO:0051607;GO:0005886;GO:0005768;GO:0031902;GO:0009615;GO:0045071;GO:0051607;GO:0006955;GO:0046597;GO:0060337;GO:0035456;GO:0034341;GO:0034341;GO:0032897;GO:0045071;GO:0035455;GO:0035455;GO:0035456;GO:0046597;GO:0046597;GO:0060337;GO:0016020;GO:0016021;GO:0016020;GO:0016021;GO:…	CC;CC;CC;CC;CC;MF;BP;BP;CC;CC;BP;BP;CC;CC;CC;BP;BP;BP;BP;BP;BP;BP;BP;BP;BP;BP;BP;BP;BP;BP;BP;BP;CC;CC;CC;CC;CC;CC	membrane;integral component of membrane;lysosomal membrane;plasma membrane;plasma membrane;protein binding;immune system process;innate immune response;lysosome;plasma membrane;defense response to virus;defense response to virus;plasma membrane;endosome;late endosome membrane;response to virus;negative regulation of viral genome replication;defense response to virus;immune response;negative regul…
ENSG00000166441	RPL27A	ribosomal protein L27a	5956.12	2911.95	1.0326	4.7313e-66	2.3728e-64	GO:0003723;GO:0016020;GO:0006412;GO:0005783;GO:0005829;GO:0005622;GO:0003735;GO:0006412;GO:0005840;GO:0005515;GO:0015934;GO:0003735;GO:0003735;GO:0022625;GO:0005829;GO:0006413;GO:0003723;GO:0006412;GO:0000184;GO:0003735;GO:0006614;GO:0022625;GO:0022625;GO:0005783;GO:0005829;GO:0005622;GO:0003735;GO:0006412;GO:0005840;GO:0005783;GO:0005829;GO:0005622;GO:0003735;GO:0006412;GO:0005840;GO:0005622;GO:…	MF;CC;BP;CC;CC;CC;MF;BP;CC;MF;CC;MF;MF;CC;CC;BP;MF;BP;BP;MF;BP;CC;CC;CC;CC;CC;MF;BP;CC;CC;CC;CC;MF;BP;CC;CC;MF;BP;CC;CC;MF;BP;CC;CC;CC;CC;MF;BP;CC	RNA binding;membrane;translation;endoplasmic reticulum;cytosol;intracellular;structural constituent of ribosome;translation;ribosome;protein binding;large ribosomal subunit;structural constituent of ribosome;structural constituent of ribosome;cytosolic large ribosomal subunit;cytosol;translational initiation;RNA binding;translation;nuclear-transcribed mRNA catabolic process, nonsense-mediated dec…	hsa:6157;hsa:6157	hsa03010;hsa05171	Ribosome ;Coronavirus disease - COVID-19
ENSG00000279133	AC018628.1	TEC	373.66	62.16	2.5875	5.0361e-66	2.5223e-64
ENSG00000173218	VANGL1	VANGL planar cell polarity protein 1	146.35	588.26	-2.0058	5.7116e-66	2.8568e-64	GO:0016020;GO:0016021;GO:0007275;GO:0005886;GO:0005515;GO:0060071;GO:0016020;GO:0016021;GO:0007275;GO:0005886;GO:0005515;GO:0060071;GO:0016020;GO:0016021;GO:0007275;GO:0005886;GO:0005515;GO:0060071;GO:0016020;GO:0016021;GO:0007275;GO:0043473;GO:0005886;GO:0016328;GO:0005515;GO:0060071	CC;CC;BP;CC;MF;BP;CC;CC;BP;CC;MF;BP;CC;CC;BP;CC;MF;BP;CC;CC;BP;BP;CC;CC;MF;BP	membrane;integral component of membrane;multicellular organism development;plasma membrane;protein binding;Wnt signaling pathway, planar cell polarity pathway;membrane;integral component of membrane;multicellular organism development;plasma membrane;protein binding;Wnt signaling pathway, planar cell polarity pathway;membrane;integral component of membrane;multicellular organism development;plasma…	hsa:81839	hsa04310	Wnt signaling pathway
ENSG00000162702	ZNF281	zinc finger protein 281	536.46	1274.81	-1.2483	6.7639e-66	3.3651e-64	GO:0003676;GO:0005634;GO:0005634;GO:0046872;GO:0005654;GO:0003677;GO:0003700;GO:0030154;GO:0045893;GO:0043565;GO:0005634;GO:0006355;GO:0005515;GO:0003677;GO:0003700;GO:0000981;GO:0000981;GO:0000978;GO:0001078;GO:0003714;GO:0000122;GO:0048863;GO:0010629;GO:0010629;GO:0044212;GO:0045892;GO:0045892;GO:0000980;GO:0010172;GO:0000980;GO:0003700;GO:0003714;GO:0010172;GO:0048863;GO:0003676;GO:0005634;GO:…	MF;CC;CC;MF;CC;MF;MF;BP;BP;MF;CC;BP;MF;MF;MF;MF;MF;MF;MF;MF;BP;BP;BP;BP;MF;BP;BP;MF;BP;MF;MF;MF;BP;BP;MF;CC;CC;MF;CC;MF;MF;BP;BP;MF;CC;BP;MF;MF;MF;MF;MF;MF;MF;MF;BP;BP;BP;BP;MF;BP;BP;MF;BP;MF;CC;CC;MF;CC;MF;MF;BP;BP;MF;CC;BP;MF;MF;MF;MF;MF;MF;MF;MF;BP;BP;BP;BP;MF;BP;BP;MF;BP	nucleic acid binding;nucleus;nucleus;metal ion binding;nucleoplasm;DNA binding;DNA-binding transcription factor activity;cell differentiation;positive regulation of transcription, DNA-templated;sequence-specific DNA binding;nucleus;regulation of transcription, DNA-templated;protein binding;DNA binding;DNA-binding transcription factor activity;DNA-binding transcription factor activity, RNA polymer…
ENSG00000175182	FAM131A	family with sequence similarity 131 member A	674.9	1538.28	-1.1871	1.1741e-65	5.8025e-64	GO:0005576;GO:0005576;GO:0005576;GO:0005576;GO:0005576	CC;CC;CC;CC;CC	extracellular region;extracellular region;extracellular region;extracellular region;extracellular region
ENSG00000116525	TRIM62	tripartite motif containing 62	503.55	1271	-1.3324	1.2466e-65	6.1525e-64	GO:0005737;GO:0008270;GO:0046872;GO:0016740;GO:0016567;GO:0005622;GO:0045087;GO:0005829;GO:0043123;GO:0051092;GO:0051091;GO:0060333;GO:0005737;GO:0004842;GO:0032897;GO:0046596;GO:1902186;GO:0010719;GO:0005737;GO:0008270;GO:0046872;GO:0016740;GO:0016567;GO:0005622;GO:0045087;GO:0005829;GO:0043123;GO:0051092;GO:0051091;GO:0060333;GO:0005737;GO:0004842;GO:0032897;GO:0046596;GO:1902186	CC;MF;MF;MF;BP;CC;BP;CC;BP;BP;BP;BP;CC;MF;BP;BP;BP;BP;CC;MF;MF;MF;BP;CC;BP;CC;BP;BP;BP;BP;CC;MF;BP;BP;BP	cytoplasm;zinc ion binding;metal ion binding;transferase activity;protein ubiquitination;intracellular;innate immune response;cytosol;positive regulation of I-kappaB kinase/NF-kappaB signaling;positive regulation of NF-kappaB transcription factor activity;positive regulation of DNA-binding transcription factor activity;interferon-gamma-mediated signaling pathway;cytoplasm;ubiquitin-protein transf…
ENSG00000168264	IRF2BP2	interferon regulatory factor 2 binding protein 2	542.11	1273.62	-1.2311	3.2097e-65	1.5696e-63	GO:0005634;GO:0005737;GO:0046872;GO:0005634;GO:0005654;GO:0006366;GO:0045944;GO:0000122;GO:0005634;GO:0000977;GO:0001228;GO:0001078;GO:0002327;GO:0005634;GO:0005737;GO:0046872;GO:0005634;GO:0005654;GO:0006366;GO:0045944;GO:0000122;GO:0005634;GO:0000977;GO:0001228;GO:0001078;GO:0002327	CC;CC;MF;CC;CC;BP;BP;BP;CC;MF;MF;MF;BP;CC;CC;MF;CC;CC;BP;BP;BP;CC;MF;MF;MF;BP	nucleus;cytoplasm;metal ion binding;nucleus;nucleoplasm;transcription by RNA polymerase II;positive regulation of transcription by RNA polymerase II;negative regulation of transcription by RNA polymerase II;nucleus;RNA polymerase II regulatory region sequence-specific DNA binding;DNA-binding transcription activator activity, RNA polymerase II-specific;proximal promoter DNA-binding transcription r…
ENSG00000100105	PATZ1	POZ/BTB and AT hook containing zinc finger 1	125.39	529.36	-2.0732	6.5677e-65	3.1951e-63	GO:0003676;GO:0005634;GO:0005634;GO:0046872;GO:0005654;GO:0006355;GO:0006366;GO:0003677;GO:0003677;GO:0006355;GO:0000978;GO:0001077;GO:0003682;GO:0007283;GO:0008584;GO:0010468;GO:0030217;GO:0045893;GO:0045944;GO:0000981;GO:0000981;GO:0045892;GO:0003676;GO:0005634;GO:0005634;GO:0046872;GO:0005654;GO:0006355;GO:0006366;GO:0003677;GO:0003677;GO:0006355;GO:0000981;GO:0000981;GO:0045892;GO:0003676;GO:…	MF;CC;CC;MF;CC;BP;BP;MF;MF;BP;MF;MF;MF;BP;BP;BP;BP;BP;BP;MF;MF;BP;MF;CC;CC;MF;CC;BP;BP;MF;MF;BP;MF;MF;BP;MF;CC;CC;MF;CC;BP;BP;MF;MF;BP;MF;MF;BP;MF;CC;CC;MF;CC;BP;BP;MF;MF;BP;MF;MF;BP	nucleic acid binding;nucleus;nucleus;metal ion binding;nucleoplasm;regulation of transcription, DNA-templated;transcription by RNA polymerase II;DNA binding;DNA binding;regulation of transcription, DNA-templated;RNA polymerase II proximal promoter sequence-specific DNA binding;proximal promoter DNA-binding transcription activator activity, RNA polymerase II-specific;chromatin binding;spermatogene…
ENSG00000204713	TRIM27	tripartite motif containing 27	502.2	1249.64	-1.3137	7.7117e-65	3.7467e-63	GO:0005634;GO:0005634;GO:0005737;GO:0005737;GO:0008270;GO:0046872;GO:0005730;GO:0016740;GO:0003677;GO:0005622;GO:0001650;GO:0005515;GO:0004842;GO:0004842;GO:0016925;GO:0045087;GO:0042802;GO:0005768;GO:0005768;GO:0061630;GO:0005654;GO:0005829;GO:0005769;GO:0034314;GO:0042147;GO:0032720;GO:0019789;GO:0070534;GO:0016605;GO:0072643;GO:0008283;GO:0007283;GO:0051091;GO:0006469;GO:0000122;GO:0030904;GO:…	CC;CC;CC;CC;MF;MF;CC;MF;MF;CC;CC;MF;MF;MF;BP;BP;MF;CC;CC;MF;CC;CC;CC;BP;BP;BP;MF;BP;CC;BP;BP;BP;BP;BP;BP;CC;BP;MF;BP;CC;MF;BP;BP;BP;BP;CC;CC;CC;CC;CC;MF;MF;CC;MF;MF;CC;CC;MF;MF;MF;BP;BP;MF;CC;CC;BP;BP;BP;BP;BP;MF;CC;CC;CC;BP;BP;BP;MF;BP;CC;BP;BP;BP;BP;BP;BP;CC;BP;MF;BP;CC;MF;BP;BP;BP;BP;CC	nucleus;nucleus;cytoplasm;cytoplasm;zinc ion binding;metal ion binding;nucleolus;transferase activity;DNA binding;intracellular;fibrillar center;protein binding;ubiquitin-protein transferase activity;ubiquitin-protein transferase activity;protein sumoylation;innate immune response;identical protein binding;endosome;endosome;ubiquitin protein ligase activity;nucleoplasm;cytosol;early endosome;Arp2…
ENSG00000196670	ZFP62	ZFP62 zinc finger protein	90	462.93	-2.3714	7.8324e-65	3.8004e-63	GO:0003676;GO:0005634;GO:0046872;GO:0006357;GO:0000981;GO:0003676;GO:0005634;GO:0046872;GO:0006357;GO:0000981;GO:0003676	MF;CC;MF;BP;MF;MF;CC;MF;BP;MF;MF	nucleic acid binding;nucleus;metal ion binding;regulation of transcription by RNA polymerase II;DNA-binding transcription factor activity, RNA polymerase II-specific;nucleic acid binding;nucleus;metal ion binding;regulation of transcription by RNA polymerase II;DNA-binding transcription factor activity, RNA polymerase II-specific;nucleic acid binding
Novel.970	-	-	389.91	1004.89	-1.365	1.0213e-64	4.949e-63
ENSG00000167487	KLHL26	kelch like family member 26	38.83	342.49	-3.1393	1.1831e-64	5.7258e-63
ENSG00000100815	TRIP11	thyroid hormone receptor interactor 11	836.92	1811.6	-1.1174	1.4007e-64	6.7699e-63	GO:0005737;GO:0016607;GO:0016020;GO:0005794;GO:0005634;GO:0005794;GO:0005856;GO:1903508;GO:0005515;GO:0035735;GO:0005929;GO:0003713;GO:0006366;GO:0000139;GO:0030133;GO:0003281;GO:0003413;GO:0006486;GO:0007030;GO:0060122;GO:0060348;GO:0002079;GO:0002080;GO:0002081;GO:0005801;GO:0016607;GO:0005794	CC;CC;CC;CC;CC;CC;CC;BP;MF;BP;CC;MF;BP;CC;CC;BP;BP;BP;BP;BP;BP;CC;CC;CC;CC;CC;CC	cytoplasm;nuclear speck;membrane;Golgi apparatus;nucleus;Golgi apparatus;cytoskeleton;positive regulation of nucleic acid-templated transcription;protein binding;intraciliary transport involved in cilium assembly;cilium;transcription coactivator activity;transcription by RNA polymerase II;Golgi membrane;transport vesicle;ventricular septum development;chondrocyte differentiation involved in endoc…
ENSG00000234127	TRIM26	tripartite motif containing 26	403.48	1037.55	-1.3599	1.8646e-64	8.9773e-63	GO:0005634;GO:0005737;GO:0008270;GO:0046872;GO:0046872;GO:0016740;GO:0003677;GO:0005622;GO:0005515;GO:0002376;GO:0045087;GO:0045087;GO:0005829;GO:0005575;GO:0046597;GO:0051091;GO:0060333;GO:1902187;GO:0005634;GO:0005737;GO:0008270;GO:0046872;GO:0046872;GO:0016740;GO:0003677;GO:0005622;GO:0005515;GO:0002376;GO:0045087;GO:0045087;GO:0005829;GO:0005575;GO:0046597;GO:0051091;GO:0060333;GO:1902187;GO:…	CC;CC;MF;MF;MF;MF;MF;CC;MF;BP;BP;BP;CC;CC;BP;BP;BP;BP;CC;CC;MF;MF;MF;MF;MF;CC;MF;BP;BP;BP;CC;CC;BP;BP;BP;BP;CC;CC;MF;MF;MF;MF;MF;CC;MF;BP;BP;BP;CC;CC;BP;BP;BP;BP;MF;MF;CC;MF;MF;CC;MF;MF;CC	nucleus;cytoplasm;zinc ion binding;metal ion binding;metal ion binding;transferase activity;DNA binding;intracellular;protein binding;immune system process;innate immune response;innate immune response;cytosol;cellular_component;negative regulation of viral entry into host cell;positive regulation of DNA-binding transcription factor activity;interferon-gamma-mediated signaling pathway;negative re…
ENSG00000174652	ZNF266	zinc finger protein 266	402.93	1057.63	-1.3961	3.2587e-64	1.5549e-62	GO:0003676;GO:0005634;GO:0046872;GO:0006355;GO:0003677;GO:0005622;GO:0005515;GO:0005634;GO:0006357;GO:0000981;GO:0003676;GO:0005634;GO:0046872;GO:0006355;GO:0003677;GO:0005622;GO:0005515;GO:0005634;GO:0006357;GO:0000981;GO:0003676;GO:0005634;GO:0046872;GO:0006355;GO:0003677;GO:0005622;GO:0005515;GO:0005634;GO:0006357;GO:0000981;GO:0003676;GO:0005634;GO:0046872;GO:0006355;GO:0003677;GO:0005622;GO:…	MF;CC;MF;BP;MF;CC;MF;CC;BP;MF;MF;CC;MF;BP;MF;CC;MF;CC;BP;MF;MF;CC;MF;BP;MF;CC;MF;CC;BP;MF;MF;CC;MF;BP;MF;CC;MF;CC;BP;MF;MF;CC;MF;BP;MF;CC;MF;CC;BP;MF	nucleic acid binding;nucleus;metal ion binding;regulation of transcription, DNA-templated;DNA binding;intracellular;protein binding;nucleus;regulation of transcription by RNA polymerase II;DNA-binding transcription factor activity, RNA polymerase II-specific;nucleic acid binding;nucleus;metal ion binding;regulation of transcription, DNA-templated;DNA binding;intracellular;protein binding;nucleus;…
ENSG00000124217	MOCS3	molybdenum cofactor synthesis 3	73.53	411.39	-2.4829	4.3678e-64	2.0788e-62	GO:0005737;GO:0046872;GO:0000166;GO:0005524;GO:0016740;GO:0008033;GO:0006777;GO:0006777;GO:0005829;GO:0005829;GO:0008641;GO:0005515;GO:0008152;GO:0016779;GO:0016779;GO:0002098;GO:0002098;GO:0034227;GO:0034227;GO:0016783;GO:0016783;GO:0005737;GO:0003824;GO:0004792;GO:0005829;GO:0002143;GO:0004792;GO:0004792;GO:0016779;GO:0016783;GO:0042292;GO:0042292;GO:0061604;GO:0061605;GO:0002143;GO:0018192;GO:…	CC;MF;MF;MF;MF;BP;BP;BP;CC;CC;MF;MF;BP;MF;MF;BP;BP;BP;BP;MF;MF;CC;MF;MF;CC;BP;MF;MF;MF;MF;MF;MF;MF;MF;BP;BP;BP;BP;BP	cytoplasm;metal ion binding;nucleotide binding;ATP binding;transferase activity;tRNA processing;Mo-molybdopterin cofactor biosynthetic process;Mo-molybdopterin cofactor biosynthetic process;cytosol;cytosol;ubiquitin-like modifier activating enzyme activity;protein binding;metabolic process;nucleotidyltransferase activity;nucleotidyltransferase activity;tRNA wobble uridine modification;tRNA wobble…	hsa:27304	hsa04122	Sulfur relay system
ENSG00000084731	KIF3C	kinesin family member 3C	116.02	506.32	-2.1262	1.0512e-63	4.9649e-62	GO:0005737;GO:0000166;GO:0005524;GO:0003777;GO:0005856;GO:0008017;GO:0005874;GO:0007018;GO:0005874;GO:0016887;GO:0035735;GO:0005929;GO:0097542;GO:0005829;GO:0006890;GO:0008017;GO:0003774;GO:0003777;GO:0007018;GO:0007018;GO:0019886;GO:0005871;GO:0072384;GO:0005871;GO:0000166;GO:0005524;GO:0003774;GO:0003777;GO:0008017;GO:0005874;GO:0007018;GO:0000166;GO:0005524;GO:0003774;GO:0003777;GO:0008017;GO:…	CC;MF;MF;MF;CC;MF;CC;BP;CC;MF;BP;CC;CC;CC;BP;MF;MF;MF;BP;BP;BP;CC;BP;CC;MF;MF;MF;MF;MF;CC;BP;MF;MF;MF;MF;MF;CC;BP;CC;MF;MF;MF;CC;MF;CC;BP;CC;MF;BP;CC;CC;CC;BP;MF;MF;MF;BP;BP;BP;CC;CC	cytoplasm;nucleotide binding;ATP binding;microtubule motor activity;cytoskeleton;microtubule binding;microtubule;microtubule-based movement;microtubule;ATPase activity;intraciliary transport involved in cilium assembly;cilium;ciliary tip;cytosol;retrograde vesicle-mediated transport, Golgi to ER;microtubule binding;motor activity;microtubule motor activity;microtubule-based movement;microtubule-b…
[truncated: 4,142 more rows]
